# Supplementary material for: Poly[[aqua­calcium(II)]-μ4-1H-imidazole-4,5-dicarboxyl­ato]
Source: Acta Crystallogr Sect E Struct Rep Online. 2010 Oct 9;66(Pt 11):m1382. doi: 10.1107/S1600536810039000 (PMC3009373; doi:10.1107/S1600536810039000)
Supplement: Supplementary file 1 [file e-66-m1382-sup1.cif]

##############################################################################
###                                                                        ###
###        Electronic paper (Acta Crystallographica Section E)             ###
###                                                                        ###
##############################################################################
#                                                                            #
# This CIF contains the data in a paper accepted for publication in Acta     #
# Crystallographica Section E. It conforms to the requirements of Notes      #
# for Authors for Section E, and has been peer reviewed under the auspices   #
# of the IUCr Commission on Journals.                                        #
#                                                                            #
# Full details of the Crystallographic Information File format               #
# are given in the paper "The Crystallographic Information File (CIF):       #
# a New Standard Archive File for Crystallography" by S. R. Hall, F. H.      #
# Allen and I. D. Brown [Acta Cryst. (1991), A47, 655-685].                  #
#                                                                            #
# The current version of the core CIF dictionary is obtainable from          #
# ftp://ftp.iucr.org/pub/cif_core.dic. The current version number is 2.4.    #
#                                                                            #
# Software is freely available for graphical display of the structure(s) in  #
# this CIF.  For information consult the CIF home page http://www.iucr.org/  #
# cif/home.html                                                              #
#                                                                            #
# This file may be used for bona fide research purposes within the           #
# scientific community so long as proper attribution is given to the journal # 
# article from which it was obtained.                                        #
#                                                                            #
##############################################################################
                                             
data_I
_audit_creation_method     SHELXL-97
_chemical_name_systematic
;
Poly[[aquacalcium(II)]-\m~4~-1<i>H</i>-imidazole-4,5-dicarboxylato]
;
_chemical_name_common     ?
_chemical_formula_moiety     'C5 H4 Ca N2 O5'
_chemical_formula_sum     'C5 H4 Ca N2 O5'
_chemical_formula_iupac     '[Ca (C5 H2 N2 O4) (H2 O)]'
_chemical_formula_weight     212.18
_chemical_melting_point     ?
_symmetry_cell_setting     monoclinic
_symmetry_space_group_name_H-M     'P 21/n'
_symmetry_space_group_name_hall     '-P 2yn'
loop_
    _symmetry_equiv_pos_as_xyz
    'x, y, z'
    '-x+1/2, y+1/2, -z+1/2'
    '-x, -y, -z'
    'x-1/2, -y-1/2, z-1/2'
_cell_length_a     6.4752(4)
_cell_length_b     9.7627(6)
_cell_length_c     10.9079(6)
_cell_angle_alpha     90.00
_cell_angle_beta     103.041(2)
_cell_angle_gamma     90.00
_cell_volume     671.76(7)
_cell_formula_units_Z     4
_cell_measurement_reflns_used     4091
_cell_measurement_theta_min     2.83
_cell_measurement_theta_max     28.30
_cell_measurement_temperature     295(2)
_exptl_crystal_description     columnar
_exptl_crystal_colour     colourless
_exptl_crystal_size_max     0.45
_exptl_crystal_size_mid     0.20
_exptl_crystal_size_min     0.15
_exptl_crystal_density_diffrn     2.098
_exptl_crystal_density_meas     ?
_exptl_crystal_density_method     'not measured'
_exptl_crystal_F_000     432
_exptl_absorpt_coefficient_mu     0.924
_exptl_absorpt_correction_type     multi-scan
_exptl_absorpt_process_details     '(SADABS; Bruker, 2008)'
_exptl_absorpt_correction_T_min     0.6812
_exptl_absorpt_correction_T_max     0.8738
_exptl_special_details
;
;
_diffrn_ambient_temperature     295(2)
_diffrn_radiation_type     MoK\a
_diffrn_radiation_wavelength     0.71073
_diffrn_radiation_source     'fine-focus sealed tube'
_diffrn_radiation_monochromator     graphite
_diffrn_measurement_device_type     'Bruker APEXII CCD'
_diffrn_measurement_method     '\f and \w scans'
_diffrn_detector_area_resol_mean     8.3333
_diffrn_reflns_number     6029
_diffrn_reflns_av_R_equivalents     0.0244
_diffrn_reflns_av_sigmaI/netI     0.0176
_diffrn_reflns_theta_min     2.83
_diffrn_reflns_theta_max     28.30
_diffrn_reflns_theta_full     28.30
_diffrn_measured_fraction_theta_max     0.997
_diffrn_measured_fraction_theta_full     0.997
_diffrn_reflns_limit_h_min     -8
_diffrn_reflns_limit_h_max     8
_diffrn_reflns_limit_k_min     -12
_diffrn_reflns_limit_k_max     12
_diffrn_reflns_limit_l_min     -14
_diffrn_reflns_limit_l_max     14
_refine_special_details
;
Refinement of <i>F</i>^2^ against ALL reflections. The weighted <i>R</i>-factor
<i>wR</i> and goodness of fit <i>S</i> are based on <i>F</i>^2^, conventional
<i>R</i>-factors <i>R</i> are based on <i>F</i>, with <i>F</i> set to zero for
negative <i>F</i>^2^. The threshold expression of <i>F</i>^2^ >
\s(<i>F</i>^2^) is used only for calculating <i>R</i>-factors(gt) <i>etc</i>.
and is not relevant to the choice of reflections for refinement.
<i>R</i>-factors based on <i>F</i>^2^ are statistically about twice as large
as those based on <i>F</i>, and <i>R</i>- factors based on ALL data will be
even larger.
;
_reflns_number_total     1665
_reflns_number_gt     1619
_reflns_threshold_expression     I>2sigma(I)
_refine_ls_structure_factor_coef     Fsqd
_refine_ls_matrix_type     full
_refine_ls_R_factor_all     0.0253
_refine_ls_R_factor_gt     0.0248
_refine_ls_wR_factor_gt     0.0686
_refine_ls_wR_factor_ref     0.0689
_refine_ls_goodness_of_fit_ref     1.082
_refine_ls_restrained_S_all     1.082
_refine_ls_number_reflns     1665
_refine_ls_number_parameters     119
_refine_ls_number_restraints     0
_refine_ls_hydrogen_treatment     constr
_refine_ls_weighting_scheme     calc
_refine_ls_weighting_details
         'calc w=1/[\s^2^(Fo^2^)+(0.0397P)^2^+0.2825P] where P=(Fo^2^+2Fc^2^)/3'
_atom_sites_solution_hydrogens     geom
_atom_sites_solution_primary     direct
_atom_sites_solution_secondary     difmap
_refine_ls_shift/su_max     0.000
_refine_ls_shift/su_mean     0.000
_refine_diff_density_max     0.326
_refine_diff_density_min     -0.353
_refine_ls_extinction_method     'SHELXL97 (Sheldrick, 2008)'
_refine_ls_extinction_coef     0.092(5)
_refine_ls_extinction_expression
                                  'Fc^*^=kFc[1+0.001xFc^2^\l^3^/sin(2\q)]^-1/4^'
loop_
    _atom_type_symbol
    _atom_type_description
    _atom_type_scat_dispersion_real
    _atom_type_scat_dispersion_imag
    _atom_type_scat_source
    'C' 'C' 0.0033 0.0016
                         'International Tables Vol C Tables 4.2.6.8 and 6.1.1.4'
    'H' 'H' 0.0000 0.0000
                         'International Tables Vol C Tables 4.2.6.8 and 6.1.1.4'
    'N' 'N' 0.0061 0.0033
                         'International Tables Vol C Tables 4.2.6.8 and 6.1.1.4'
    'O' 'O' 0.0106 0.0060
                         'International Tables Vol C Tables 4.2.6.8 and 6.1.1.4'
    'Ca' 'Ca' 0.2262 0.3064
                         'International Tables Vol C Tables 4.2.6.8 and 6.1.1.4'
_computing_data_collection     'APEX2 (Bruker, 2010)'
_computing_cell_refinement     'SAINT (Bruker, 2010)'
_computing_data_reduction     'SAINT (Bruker, 2010)'
_computing_structure_solution     'SHELXS97 (Sheldrick, 2008)'
_computing_structure_refinement     'SHELXL97 (Sheldrick, 2008)'
_computing_molecular_graphics     'SHELXTL (Sheldrick, 2008)'
_computing_publication_material     'SHELXTL (Sheldrick, 2008)'
loop_
    _atom_site_type_symbol
    _atom_site_label
    _atom_site_fract_x
    _atom_site_fract_y
    _atom_site_fract_z
    _atom_site_U_iso_or_equiv
    _atom_site_adp_type
    _atom_site_calc_flag
    _atom_site_refinement_flags
    _atom_site_occupancy
    _atom_site_disorder_assembly
    _atom_site_disorder_group
    Ca Ca1 0.08356(4) 0.55299(2) 0.17359(2) 0.01629(12) Uani d . 1 . .
    O O1 -0.22252(16) 0.39733(10) 0.20098(8) 0.0226(2) Uani d . 1 . .
    O O2 -0.25830(16) 0.22314(10) 0.70724(8) 0.0239(2) Uani d . 1 . .
    O O3 -0.40728(15) 0.13090(9) 0.52331(8) 0.0202(2) Uani d . 1 . .
    O O4 -0.30507(15) 0.19962(9) 0.28239(8) 0.0201(2) Uani d . 1 . .
    O O5 0.38501(16) 0.60082(11) 0.08033(10) 0.0293(2) Uani d . 1 . .
    H H5A 0.5147 0.6114 0.1164 0.044 Uiso d R 1 . .
    H H5B 0.3763 0.5845 0.0028 0.044 Uiso d R 1 . .
    C C1 -0.26916(17) 0.32726(12) 0.28690(10) 0.0140(2) Uani d . 1 . .
    C C2 -0.27309(17) 0.39902(11) 0.40685(10) 0.0132(2) Uani d . 1 . .
    C C3 -0.31453(17) 0.22884(12) 0.58996(11) 0.0143(2) Uani d . 1 . .
    C C4 -0.23120(19) 0.57835(12) 0.53133(11) 0.0160(2) Uani d . 1 . .
    H H4A -0.2128 0.6687 0.5586 0.019 Uiso calc R 1 . .
    C C5 -0.27759(17) 0.35991(11) 0.52820(10) 0.0129(2) Uani d . 1 . .
    N N1 -0.24822(16) 0.47378(10) 0.60526(9) 0.0152(2) Uani d . 1 . .
    N N2 -0.24362(16) 0.53860(10) 0.41286(10) 0.0147(2) Uani d . 1 . .
    H H2A -0.2347 0.5911 0.3510 0.018 Uiso calc R 1 . .
loop_
    _atom_site_aniso_label
    _atom_site_aniso_U_11
    _atom_site_aniso_U_22
    _atom_site_aniso_U_33
    _atom_site_aniso_U_12
    _atom_site_aniso_U_13
    _atom_site_aniso_U_23
    Ca1 0.02062(16) 0.01716(16) 0.01057(16) 0.00256(8) 0.00247(10) -0.00080(8)
    O1 0.0348(5) 0.0199(5) 0.0159(4) -0.0034(4) 0.0118(4) 0.0003(3)
    O2 0.0332(5) 0.0246(5) 0.0121(4) -0.0058(4) 0.0009(4) 0.0035(3)
    O3 0.0297(5) 0.0141(4) 0.0160(4) -0.0067(3) 0.0032(4) -0.0002(3)
    O4 0.0305(5) 0.0138(4) 0.0184(4) -0.0033(3) 0.0103(4) -0.0037(3)
    O5 0.0252(5) 0.0310(6) 0.0326(5) -0.0034(4) 0.0082(4) -0.0045(4)
    C1 0.0155(5) 0.0141(5) 0.0128(5) 0.0003(4) 0.0038(4) -0.0012(4)
    C2 0.0151(5) 0.0111(5) 0.0133(5) -0.0002(4) 0.0032(4) -0.0001(4)
    C3 0.0159(5) 0.0141(5) 0.0130(5) -0.0004(4) 0.0033(4) 0.0015(4)
    C4 0.0197(5) 0.0125(5) 0.0157(5) -0.0007(4) 0.0041(4) -0.0023(4)
    C5 0.0146(5) 0.0120(5) 0.0116(5) -0.0011(4) 0.0020(4) -0.0014(4)
    N1 0.0194(5) 0.0131(4) 0.0129(5) -0.0015(4) 0.0030(4) -0.0026(4)
    N2 0.0196(5) 0.0115(5) 0.0138(5) -0.0003(3) 0.0054(4) 0.0009(3)
_geom_special_details
;
 All esds (except the esd in the dihedral angle between two l.s. planes)
 are estimated using the full covariance matrix.  The cell esds are taken
 into account individually in the estimation of esds in distances, angles
 and torsion angles; correlations between esds in cell parameters are only
 used when they are defined by crystal symmetry.  An approximate (isotropic)
 treatment of cell esds is used for estimating esds involving l.s. planes.
;
loop_
    _geom_bond_atom_site_label_1
    _geom_bond_atom_site_label_2
    _geom_bond_site_symmetry_2
    _geom_bond_distance
    _geom_bond_publ_flag
    Ca1 O3 2_455 2.3211(9) ?
    Ca1 N1 3_566 2.4215(10) ?
    Ca1 O4 2_455 2.4336(9) ?
    Ca1 O3 4_665 2.4408(9) ?
    Ca1 O5 . 2.4411(11) ?
    Ca1 O1 . 2.5679(10) ?
    Ca1 O2 3_566 2.6614(10) ?
    Ca1 O2 4_665 2.8776(10) ?
    Ca1 C3 4_665 3.0181(12) ?
    Ca1 Ca1 3_565 3.8384(5) ?
    O1 C1 . 1.2511(14) ?
    O2 C3 . 1.2498(14) ?
    O2 Ca1 3_566 2.6613(10) ?
    O2 Ca1 4_566 2.8777(10) ?
    O3 C3 . 1.2675(14) ?
    O3 Ca1 2_445 2.3212(9) ?
    O3 Ca1 4_566 2.4408(9) ?
    O4 C1 . 1.2665(14) ?
    O4 Ca1 2_445 2.4336(9) ?
    O5 H5A . 0.8497 ?
    O5 H5B . 0.8496 ?
    C1 C2 . 1.4895(15) ?
    C2 N2 . 1.3755(14) ?
    C2 C5 . 1.3842(15) ?
    C3 C5 . 1.4904(16) ?
    C3 Ca1 4_566 3.0182(12) ?
    C4 N1 . 1.3209(16) ?
    C4 N2 . 1.3342(15) ?
    C4 H4A . 0.9300 ?
    C5 N1 . 1.3806(14) ?
    N1 Ca1 3_566 2.4215(10) ?
    N2 H2A . 0.8600 ?
loop_
    _geom_angle_atom_site_label_1
    _geom_angle_atom_site_label_2
    _geom_angle_atom_site_label_3
    _geom_angle_site_symmetry_1
    _geom_angle_site_symmetry_3
    _geom_angle
    _geom_angle_publ_flag
    O3 Ca1 N1 2_455 3_566 166.21(3) ?
    O3 Ca1 O4 2_455 2_455 76.01(3) ?
    N1 Ca1 O4 3_566 2_455 92.65(3) ?
    O3 Ca1 O3 2_455 4_665 72.60(3) ?
    N1 Ca1 O3 3_566 4_665 121.18(3) ?
    O4 Ca1 O3 2_455 4_665 134.15(3) ?
    O3 Ca1 O5 2_455 . 79.88(4) ?
    N1 Ca1 O5 3_566 . 102.83(4) ?
    O4 Ca1 O5 2_455 . 131.87(3) ?
    O3 Ca1 O5 4_665 . 73.62(3) ?
    O3 Ca1 O1 2_455 . 94.03(3) ?
    N1 Ca1 O1 3_566 . 89.89(3) ?
    O4 Ca1 O1 2_455 . 72.51(3) ?
    O3 Ca1 O1 4_665 . 77.25(3) ?
    O5 Ca1 O1 . . 150.74(3) ?
    O3 Ca1 O2 2_455 3_566 104.41(3) ?
    N1 Ca1 O2 3_566 3_566 63.83(3) ?
    O4 Ca1 O2 2_455 3_566 70.90(3) ?
    O3 Ca1 O2 4_665 3_566 149.31(3) ?
    O5 Ca1 O2 . 3_566 75.80(3) ?
    O1 Ca1 O2 . 3_566 133.11(3) ?
    O3 Ca1 O2 2_455 4_665 120.77(3) ?
    N1 Ca1 O2 3_566 4_665 73.01(3) ?
    O4 Ca1 O2 2_455 4_665 141.64(3) ?
    O3 Ca1 O2 4_665 4_665 48.30(3) ?
    O5 Ca1 O2 . 4_665 86.41(3) ?
    O1 Ca1 O2 . 4_665 72.09(3) ?
    O2 Ca1 O2 3_566 4_665 127.387(11) ?
    O3 Ca1 C3 2_455 4_665 96.57(3) ?
    N1 Ca1 C3 3_566 4_665 97.22(3) ?
    O4 Ca1 C3 2_455 4_665 144.90(3) ?
    O3 Ca1 C3 4_665 4_665 23.99(3) ?
    O5 Ca1 C3 . 4_665 78.38(3) ?
    O1 Ca1 C3 . 4_665 73.91(3) ?
    O2 Ca1 C3 3_566 4_665 142.98(3) ?
    O2 Ca1 C3 4_665 4_665 24.33(3) ?
    O3 Ca1 Ca1 2_455 3_565 37.36(2) ?
    N1 Ca1 Ca1 3_566 3_565 156.42(3) ?
    O4 Ca1 Ca1 2_455 3_565 107.26(2) ?
    O3 Ca1 Ca1 4_665 3_565 35.24(2) ?
    O5 Ca1 Ca1 . 3_565 73.40(3) ?
    O1 Ca1 Ca1 . 3_565 84.38(2) ?
    O2 Ca1 Ca1 3_566 3_565 134.22(2) ?
    O2 Ca1 Ca1 4_665 3_565 83.473(19) ?
    C3 Ca1 Ca1 4_665 3_565 59.22(2) ?
    C1 O1 Ca1 . . 137.21(8) ?
    C3 O2 Ca1 . 3_566 117.19(8) ?
    C3 O2 Ca1 . 4_566 84.15(7) ?
    Ca1 O2 Ca1 3_566 4_566 158.66(4) ?
    C3 O3 Ca1 . 2_445 148.04(8) ?
    C3 O3 Ca1 . 4_566 104.46(7) ?
    Ca1 O3 Ca1 2_445 4_566 107.40(3) ?
    C1 O4 Ca1 . 2_445 135.14(8) ?
    Ca1 O5 H5A . . 129.0 ?
    Ca1 O5 H5B . . 119.9 ?
    H5A O5 H5B . . 108.7 ?
    O1 C1 O4 . . 125.60(10) ?
    O1 C1 C2 . . 117.11(10) ?
    O4 C1 C2 . . 117.22(10) ?
    N2 C2 C5 . . 105.09(10) ?
    N2 C2 C1 . . 118.56(10) ?
    C5 C2 C1 . . 135.93(10) ?
    O2 C3 O3 . . 122.99(11) ?
    O2 C3 C5 . . 117.48(10) ?
    O3 C3 C5 . . 119.48(10) ?
    O2 C3 Ca1 . 4_566 71.53(7) ?
    O3 C3 Ca1 . 4_566 51.54(6) ?
    C5 C3 Ca1 . 4_566 170.99(8) ?
    N1 C4 N2 . . 111.80(11) ?
    N1 C4 H4A . . 124.1 ?
    N2 C4 H4A . . 124.1 ?
    N1 C5 C2 . . 109.29(10) ?
    N1 C5 C3 . . 115.48(10) ?
    C2 C5 C3 . . 135.17(10) ?
    C4 N1 C5 . . 105.64(10) ?
    C4 N1 Ca1 . 3_566 127.80(8) ?
    C5 N1 Ca1 . 3_566 119.26(7) ?
    C4 N2 C2 . . 108.16(10) ?
    C4 N2 H2A . . 125.9 ?
    C2 N2 H2A . . 125.9 ?
loop_
    _geom_hbond_atom_site_label_D
    _geom_hbond_atom_site_label_H
    _geom_hbond_atom_site_label_A
    _geom_hbond_site_symmetry_A
    _geom_hbond_distance_DH
    _geom_hbond_distance_HA
    _geom_hbond_distance_DA
    _geom_hbond_angle_DHA
    O5 H5A O4 2 0.85 2.13 2.9552(14) 162.2
    O5 H5B O1 3_565 0.85 2.23 3.0109(14) 153.2
    N2 H2A O4 2_455 0.86 1.86 2.7220(13) 175.6
data_global
_journal_date_recd_electronic     2010-09-27
_journal_date_accepted     2010-09-29
_journal_name_full     'Acta Crystallographica, Section E'
_journal_year     2010
_journal_volume     66
_journal_issue     11
_journal_page_first     m1382
_journal_page_last     m1382
_journal_paper_category     QM
_journal_coeditor_code     NC2199
_publ_contact_author_name     'Chia-Her Lin'
_publ_contact_author_address
; Department of Chemistry
  Chung-Yuan Christian University
  Chung-Li 320
  Taiwan R.O.C.
;
_publ_contact_author_email     chiaher@cycu.edu.tw
_publ_contact_author_fax     '886 3 265 3399'
_publ_contact_author_phone     '886 3 265 3315'
_publ_section_title
;
Poly[[aquacalcium(II)]-\m~4~-1<i>H</i>-imidazole-4,5-dicarboxylato]
;
loop_
    _publ_author_name
    _publ_author_footnote
    _publ_author_address
    'Ya-Ting Chang' .
; Department of Chemistry
  Chung-Yuan Christian University
  Chung-Li 320
  Taiwan
;
    'Chun-Ting Yeh' .
; Department of Chemistry
  Chung-Yuan Christian University
  Chung-Li 320
  Taiwan
;
    'Ching-Che Kao' .
; Department of Chemistry
  Chung-Yuan Christian University
  Chung-Li 320
  Taiwan
;
    'Chia-Her Lin' .
; Department of Chemistry
  Chung-Yuan Christian University
  Chung-Li 320
  Taiwan
;
