# Supplementary material for: Poly[[aqua­calcium(II)]-μ4-1H-imidazole-4,5-dicarboxyl­ato]
Source: Acta Crystallogr Sect E Struct Rep Online. 2010 Oct 9;66(Pt 11):m1382. doi: 10.1107/S1600536810039000 (PMC3009373; doi:10.1107/S1600536810039000)
Supplement: Supplementary file 2 [file e-66-m1382-Isup2.hkl]

# 
# h,k,l, Fc-squared, Fo-squared, sigma(Fo-squared) and status flag 
# 
data_I
_shelx_title ' pt71_0m in P2(1)/n' 
_shelx_refln_list_code          4 
_shelx_F_calc_maximum      137.96 
_exptl_crystal_F_000       432.00 
_reflns_d_resolution_high  0.7495 
 
loop_ 
 _symmetry_equiv_pos_as_xyz 
 'x, y, z' 
 '-x+1/2, y+1/2, -z+1/2' 
 '-x, -y, -z' 
 'x-1/2, -y-1/2, z-1/2' 
 
_cell_length_a     6.4752 
_cell_length_b     9.7627 
_cell_length_c    10.9079 
_cell_angle_alpha  90.000 
_cell_angle_beta  103.041 
_cell_angle_gamma  90.000 
 
_shelx_F_squared_multiplier     1.000 
 
loop_ 
 _refln_index_h 
 _refln_index_k 
 _refln_index_l 
 _refln_F_squared_calc 
 _refln_F_squared_meas 
 _refln_F_squared_sigma 
 _refln_observed_status 
   2   0   0    19031.66    16112.15    226.17 o 
   4   0   0     1060.42     1124.31     22.75 o 
   6   0   0     3430.79     3231.24     99.73 o 
   8   0   0       25.39       20.49      1.86 o 
   1   1   0     3352.47     3642.50     36.45 o 
   2   1   0     2484.12     2651.69     29.35 o 
   3   1   0       21.45       21.32      0.54 o 
   4   1   0     1095.06     1094.41     15.68 o 
   5   1   0      361.10      365.21      5.67 o 
   6   1   0      178.67      174.03      3.12 o 
   7   1   0      379.52      387.76      6.27 o 
   8   1   0       61.36       53.41      2.19 o 
   0   2   0     2272.83     2293.31     27.45 o 
   1   2   0     2216.22     2472.70     26.30 o 
   2   2   0      655.36      670.81      6.79 o 
   3   2   0      104.20       69.97      1.77 o 
   4   2   0       69.27       63.02      1.30 o 
   5   2   0      178.50      185.39      3.16 o 
   6   2   0      985.56      962.82     14.14 o 
   7   2   0      168.16      157.77      3.51 o 
   8   2   0       24.54       21.97      2.20 o 
   1   3   0      180.26      156.96      1.71 o 
   2   3   0      487.31      491.19      6.11 o 
   3   3   0       51.16       43.93      0.86 o 
   4   3   0       58.09       52.73      1.17 o 
   5   3   0      103.87       93.79      1.88 o 
   6   3   0       63.39       65.67      1.63 o 
   7   3   0      123.58      121.44      2.92 o 
   8   3   0       11.35       14.27      1.19 o 
   0   4   0      561.18      652.63      9.55 o 
   1   4   0     3263.63     3413.51     36.69 o 
   2   4   0       17.27       15.10      0.36 o 
   3   4   0     1700.50     1712.16     24.97 o 
   4   4   0       67.92       66.40      1.40 o 
   5   4   0       48.91       49.67      1.26 o 
   6   4   0       18.41       17.95      0.77 o 
   7   4   0       20.36       22.83      1.10 o 
   8   4   0       31.05       29.04      2.37 o 
   1   5   0       74.33       74.87      0.98 o 
   2   5   0     1804.46     1871.87     23.66 o 
   3   5   0      201.99      220.30      3.17 o 
   4   5   0     1190.28     1148.26     19.12 o 
   5   5   0       59.34       61.81      1.46 o 
   6   5   0        1.58        1.02      0.37 o 
   7   5   0        1.04        0.88      0.41 o 
   0   6   0     1522.10     1442.31     29.03 o 
   1   6   0      918.06     1057.91     11.72 o 
   2   6   0        8.99        9.38      0.37 o 
   3   6   0     4029.65     4107.37     62.43 o 
   4   6   0       61.66       60.46      1.39 o 
   5   6   0       17.79       16.91      0.76 o 
   6   6   0       58.64       57.55      2.15 o 
   7   6   0       52.47       52.55      4.23 o 
   1   7   0      327.00      338.09      4.75 o 
   2   7   0      937.48      936.80     12.37 o 
   3   7   0      237.06      240.00      3.75 o 
   4   7   0      485.09      473.79      7.33 o 
   5   7   0       53.81       53.56      1.63 o 
   6   7   0       33.72       35.73      1.38 o 
   7   7   0      237.58      231.66      4.98 o 
   0   8   0      322.14      299.71      6.79 o 
   1   8   0      328.77      324.63      4.64 o 
   2   8   0       46.58       52.88      1.15 o 
   3   8   0       29.40       28.31      0.92 o 
   4   8   0       12.62       11.90      0.95 o 
   5   8   0       80.78       83.55      2.24 o 
   6   8   0      157.87      166.54      3.81 o 
   1   9   0      394.47      403.26      6.35 o 
   2   9   0        4.92        5.89      0.49 o 
   3   9   0       44.88       39.88      1.36 o 
   4   9   0        4.19        3.87      0.56 o 
   5   9   0      486.20      490.36      9.06 o 
   6   9   0        4.32        4.77      0.69 o 
   0  10   0      136.01      145.31      3.96 o 
   1  10   0       78.15       64.86      1.61 o 
   2  10   0      324.17      314.45      6.05 o 
   3  10   0       70.21       74.55      2.10 o 
   4  10   0       67.15       62.07      1.94 o 
   5  10   0        0.75        0.71      0.47 o 
   1  11   0      532.92      522.64     11.65 o 
   2  11   0      181.11      194.09      5.10 o 
   3  11   0       13.04       14.80      1.17 o 
   4  11   0       52.38       52.01      2.18 o 
   0  12   0      412.94      436.85     14.25 o 
   1  12   0      111.65      117.67      3.63 o 
   2  12   0       14.91       15.46      1.20 o 
   3  12   0      368.59      375.37      9.72 o 
  -7   0   1      909.57      895.43     18.90 o 
  -5   0   1       57.40       59.61      1.86 o 
  -3   0   1     3280.38     3063.54     60.49 o 
  -1   0   1     2092.12     2241.15     31.87 o 
   1   0   1     1294.47     1344.22     21.79 o 
   3   0   1     6168.40     5860.10    142.61 o 
   5   0   1       88.16       76.34      2.22 o 
   7   0   1       45.47       45.14      2.63 o 
  -8   1   1      474.63      461.87     10.60 o 
  -7   1   1       11.35       12.08      0.71 o 
  -6   1   1        0.99        1.45      0.36 o 
  -5   1   1        3.22        4.66      0.42 o 
  -4   1   1      422.19      476.51      7.10 o 
  -3   1   1      389.44      424.28      5.60 o 
  -2   1   1    12702.80    11578.80    260.80 o 
  -1   1   1     1837.88     2104.41     21.07 o 
   0   1   1       10.88        7.78      0.38 o 
   1   1   1      447.27      476.03      4.38 o 
   2   1   1     2262.42     2384.21     33.47 o 
   3   1   1      185.39      200.75      3.51 o 
   4   1   1     6709.86     6117.88     85.81 o 
   5   1   1       31.00       31.71      1.28 o 
   6   1   1        0.21        0.55      0.27 o 
   7   1   1       98.97       99.27      2.50 o 
   8   1   1        0.95        0.86      0.53 o 
  -8   2   1       15.35       13.54      1.02 o 
  -7   2   1       46.96       46.97      1.36 o 
  -6   2   1      582.57      566.32      8.65 o 
  -5   2   1      119.49      120.77      2.24 o 
  -4   2   1      242.73      241.57      3.85 o 
  -3   2   1     3536.17     3500.92     55.06 o 
  -2   2   1     3322.55     3580.85     33.68 o 
  -1   2   1      304.74      342.10      3.31 o 
   0   2   1      171.15      171.37      1.74 o 
   1   2   1      126.06      133.10      1.38 o 
   2   2   1      733.94      739.57      7.97 o 
   3   2   1      646.34      634.40      7.47 o 
   4   2   1     1579.25     1616.67     19.76 o 
   5   2   1      430.45      434.70      6.66 o 
   6   2   1      131.99      127.08      2.45 o 
   7   2   1       14.90       17.09      0.94 o 
   8   2   1      220.21      211.18      6.46 o 
  -8   3   1       77.74       88.29      2.49 o 
  -7   3   1       52.55       52.50      1.46 o 
  -6   3   1        3.28        3.91      0.53 o 
  -5   3   1      461.16      445.34      6.85 o 
  -4   3   1       50.35       50.88      1.15 o 
  -3   3   1        1.82        3.08      0.30 o 
  -2   3   1     1801.86     1926.22     24.50 o 
  -1   3   1      396.36      378.57      3.68 o 
   0   3   1      938.90     1065.95      9.72 o 
   1   3   1     4272.15     4097.79     52.51 o 
   2   3   1      213.58      226.51      3.09 o 
   3   3   1      228.07      222.18      3.11 o 
   4   3   1      139.02      135.36      2.98 o 
   5   3   1      203.96      197.67      3.68 o 
   6   3   1        0.85        0.96      0.36 o 
   7   3   1      207.33      203.38      4.28 o 
   8   3   1        0.12        0.40      0.57 o 
  -8   4   1       81.39       80.64      2.91 o 
  -7   4   1        7.93        8.53      0.91 o 
  -6   4   1     1357.17     1328.56     20.52 o 
  -5   4   1      178.29      175.91      3.09 o 
  -4   4   1      147.38      136.42      2.41 o 
  -3   4   1      587.30      613.92      9.00 o 
  -2   4   1       36.58       41.41      0.72 o 
  -1   4   1     1639.88     1711.30     21.78 o 
   0   4   1     3421.17     3343.93     39.22 o 
   1   4   1     1384.77     1600.68     18.68 o 
   2   4   1     1062.02     1080.13     12.73 o 
   3   4   1      376.77      414.61      6.17 o 
   4   4   1        9.52        9.70      0.43 o 
   5   4   1      344.33      325.01      5.17 o 
   6   4   1      369.15      361.88      6.75 o 
   7   4   1      109.79       99.34      2.59 o 
  -7   5   1        3.33        2.66      0.53 o 
  -6   5   1       29.67       27.45      0.98 o 
  -5   5   1     1659.02     1628.46     23.37 o 
  -4   5   1      217.40      224.52      3.71 o 
  -3   5   1      142.70      131.30      2.67 o 
  -2   5   1      237.31      248.37      3.44 o 
  -1   5   1       37.55       26.39      0.54 o 
   0   5   1      173.26      175.98      2.51 o 
   1   5   1     3907.80     3921.23     45.65 o 
   2   5   1      221.41      211.62      2.76 o 
   3   5   1      381.49      361.08      4.57 o 
   4   5   1      225.19      225.00      3.71 o 
   5   5   1       54.40       52.10      1.82 o 
   6   5   1       29.97       30.44      1.43 o 
   7   5   1      488.26      476.95     10.78 o 
  -7   6   1       24.38       24.53      2.58 o 
  -6   6   1       46.94       48.18      1.91 o 
  -5   6   1       12.75       13.06      0.76 o 
  -4   6   1      913.86      880.51     12.95 o 
  -3   6   1      160.38      149.06      2.64 o 
  -2   6   1      418.06      449.57      6.77 o 
  -1   6   1      190.11      209.58      2.56 o 
   0   6   1     2469.34     2635.73     46.63 o 
   1   6   1      298.80      305.96      3.89 o 
   2   6   1      510.57      480.15      5.93 o 
   3   6   1      126.54      122.67      2.18 o 
   4   6   1      423.30      412.96      6.39 o 
   5   6   1        2.01        3.05      0.52 o 
   6   6   1      750.86      729.36     12.82 o 
   7   6   1        9.96       10.02      0.98 o 
  -7   7   1      197.61      208.07      4.59 o 
  -6   7   1        4.20        4.97      0.61 o 
  -5   7   1       90.25       84.94      2.22 o 
  -4   7   1      187.16      183.92      3.30 o 
  -3   7   1      386.96      361.11      5.67 o 
  -2   7   1       40.88       41.32      0.82 o 
  -1   7   1      473.36      433.52      5.46 o 
   0   7   1      230.17      228.08      3.30 o 
   1   7   1     1360.34     1391.65     16.45 o 
   2   7   1      347.87      339.95      7.63 o 
   3   7   1       42.60       46.30      1.05 o 
   4   7   1      172.47      168.48      3.51 o 
   5   7   1        5.24        5.21      0.55 o 
   6   7   1        0.77        1.81      0.46 o 
  -6   8   1      174.28      177.49      3.98 o 
  -5   8   1       22.94       21.25      1.04 o 
  -4   8   1      140.73      134.66      2.62 o 
  -3   8   1     1017.16      981.10     14.39 o 
  -2   8   1      672.27      642.41      8.68 o 
  -1   8   1        0.96        2.58      0.32 o 
   0   8   1      926.33      885.09     12.96 o 
   1   8   1       20.26       18.59      0.62 o 
   2   8   1        5.50        4.10      0.44 o 
   3   8   1      377.19      359.38      6.64 o 
   4   8   1      157.81      151.26      3.33 o 
   5   8   1      222.05      227.97      4.78 o 
   6   8   1      232.74      230.62      4.86 o 
  -6   9   1       20.66       18.86      1.12 o 
  -5   9   1       11.77       12.44      0.86 o 
  -4   9   1      108.07      107.91      2.67 o 
  -3   9   1       33.78       31.12      1.22 o 
  -2   9   1     1213.63     1190.01     17.34 o 
  -1   9   1      222.09      220.92      3.78 o 
   0   9   1       42.80       44.64      1.76 o 
   1   9   1      193.96      187.21      3.32 o 
   2   9   1       89.35       83.63      2.13 o 
   3   9   1       61.46       61.78      1.77 o 
   4   9   1      276.08      280.92      5.55 o 
   5   9   1      119.64      119.76      2.94 o 
  -5  10   1        3.28        4.60      0.66 o 
  -4  10   1       60.63       61.75      1.91 o 
  -3  10   1       75.49       85.05      2.27 o 
  -2  10   1       27.57       32.36      1.29 o 
  -1  10   1     1249.53     1196.89     17.51 o 
   0  10   1        3.61        6.71      0.63 o 
   1  10   1       50.23       45.31      1.48 o 
   2  10   1      226.39      210.39      4.35 o 
   3  10   1      106.56      110.62      2.72 o 
   4  10   1       49.60       47.06      2.74 o 
   5  10   1      349.86      360.13      8.60 o 
  -4  11   1       17.62       17.09      1.25 o 
  -3  11   1        6.20        8.08      1.57 o 
  -2  11   1      509.82      536.90     12.15 o 
  -1  11   1        2.11        2.33      0.60 o 
   0  11   1      140.31      138.28      3.23 o 
   1  11   1      242.02      253.67      6.28 o 
   2  11   1      121.46      117.45      2.90 o 
   3  11   1        1.01        0.69      0.52 o 
   4  11   1      228.14      228.35      5.94 o 
  -3  12   1       23.73       22.51      1.47 o 
  -2  12   1        9.25        9.84      1.35 o 
  -1  12   1      235.45      238.61      6.13 o 
   0  12   1       51.45       49.00      2.07 o 
   1  12   1       12.79       13.42      1.11 o 
   2  12   1      119.67      126.91      3.83 o 
   3  12   1       89.71       94.97      3.20 o 
  -8   0   2        9.07        9.89      1.18 o 
  -6   0   2       24.82       23.96      1.20 o 
  -4   0   2      662.36      650.79     13.49 o 
  -2   0   2     1162.81     1178.68     16.66 o 
   0   0   2      174.77      226.17      3.29 o 
   2   0   2      296.28      238.67      3.23 o 
   4   0   2     1230.16     1195.08     31.99 o 
   6   0   2       36.24       37.71      1.53 o 
   8   0   2      150.80      158.10      6.28 o 
  -8   1   2       34.65       37.30      1.30 o 
  -7   1   2        5.88        5.22      0.53 o 
  -6   1   2       83.27       86.50      1.86 o 
  -5   1   2      269.27      258.30      4.20 o 
  -4   1   2        0.00       -0.11      0.17 o 
  -3   1   2     4200.93     4062.89     57.07 o 
  -2   1   2     3024.40     3150.34     31.31 o 
  -1   1   2       18.66       17.09      0.28 o 
   0   1   2       28.54       22.72      0.40 o 
   1   1   2     4080.03     3757.91     49.89 o 
   2   1   2       25.76       30.84      0.41 o 
   3   1   2     1469.60     1483.05     15.86 o 
   4   1   2      651.93      632.26      9.15 o 
   5   1   2        1.65        3.15      0.63 o 
   6   1   2       19.35       21.23      0.91 o 
   7   1   2      359.71      365.48      8.41 o 
   8   1   2       51.26       50.61      2.15 o 
  -8   2   2        4.61        4.93      0.67 o 
  -7   2   2      160.22      155.76      3.03 o 
  -6   2   2        0.71        1.26      0.32 o 
  -5   2   2       11.22       10.84      0.56 o 
  -4   2   2     2915.88     2893.46     40.73 o 
  -3   2   2      920.49      991.23     14.18 o 
  -2   2   2     1450.75     1589.15     14.94 o 
  -1   2   2      534.19      535.08      4.85 o 
   0   2   2      971.14     1062.21     12.31 o 
   1   2   2      441.15      432.42      4.25 o 
   2   2   2     4714.78     4514.14     93.33 o 
   3   2   2       21.68       23.79      0.46 o 
   4   2   2        2.24        3.34      0.23 o 
   5   2   2      527.52      514.00      7.75 o 
   6   2   2        6.11        6.34      0.57 o 
   7   2   2       10.03        8.61      0.87 o 
  -8   3   2      595.53      590.81     10.83 o 
  -7   3   2       11.42       11.86      0.70 o 
  -6   3   2       17.99       18.44      0.76 o 
  -5   3   2      604.35      582.38      8.77 o 
  -4   3   2      436.93      442.94      5.94 o 
  -3   3   2       36.75       36.10      0.71 o 
  -2   3   2     6808.94     7134.13     79.45 o 
  -1   3   2      454.46      475.89      4.88 o 
   0   3   2     2885.82     2885.42     49.18 o 
   1   3   2      290.23      275.75      2.64 o 
   2   3   2     1049.19     1135.52     10.94 o 
   3   3   2      833.92      879.49     13.11 o 
   4   3   2      599.47      578.26      7.09 o 
   5   3   2      246.18      254.90      4.15 o 
   6   3   2      363.85      355.50      6.62 o 
   7   3   2        5.01        6.10      0.78 o 
  -8   4   2       50.76       54.97      1.92 o 
  -7   4   2      253.88      251.57      4.45 o 
  -6   4   2      269.12      266.32      4.51 o 
  -5   4   2       24.17       22.54      1.08 o 
  -4   4   2        6.79        6.05      0.41 o 
  -3   4   2       15.60       13.83      0.51 o 
  -2   4   2      433.68      461.11      5.53 o 
  -1   4   2     4923.42     5338.18     77.01 o 
   0   4   2     1909.09     2060.86     23.99 o 
   1   4   2      242.64      336.06      4.11 o 
   2   4   2      622.11      628.54      7.03 o 
   3   4   2       51.72       56.28      0.97 o 
   4   4   2      144.52      150.51      2.61 o 
   5   4   2      942.50      894.01     18.50 o 
   6   4   2       30.97       30.23      1.74 o 
   7   4   2       21.50       21.25      1.25 o 
  -7   5   2       18.61       18.18      1.02 o 
  -6   5   2      123.40      117.63      2.41 o 
  -5   5   2        8.62        9.13      0.63 o 
  -4   5   2      319.35      328.64      5.19 o 
  -3   5   2      276.49      266.03      4.23 o 
  -2   5   2     2920.20     3068.15     54.36 o 
  -1   5   2       32.45       49.49      0.78 o 
   0   5   2       92.80       73.12      1.48 o 
   1   5   2       41.10       49.57      0.84 o 
   2   5   2      891.99      979.18     10.84 o 
   3   5   2      141.29      145.34      2.17 o 
   4   5   2     1158.49     1110.68     16.04 o 
   5   5   2        1.98        1.76      0.47 o 
   6   5   2      159.64      162.55      3.56 o 
   7   5   2       49.36       48.03      2.00 o 
  -7   6   2      234.54      241.20      5.07 o 
  -6   6   2       27.30       25.47      1.12 o 
  -5   6   2      184.91      178.25      3.23 o 
  -4   6   2       49.57       53.58      1.89 o 
  -3   6   2      127.19      118.95      2.20 o 
  -2   6   2        2.22        3.68      0.27 o 
  -1   6   2      891.58      918.18     10.94 o 
   0   6   2       13.99       15.01      0.42 o 
   1   6   2     1289.02     1224.60     14.47 o 
   2   6   2      141.08      155.48      2.87 o 
   3   6   2      223.03      212.49      2.89 o 
   4   6   2        5.79        3.83      0.46 o 
   5   6   2      538.59      517.56      9.25 o 
   6   6   2       18.37       17.41      0.96 o 
   7   6   2       32.98       35.81      2.24 o 
  -7   7   2        3.76        3.02      0.75 o 
  -6   7   2       37.68       37.68      1.43 o 
  -5   7   2      476.30      465.62      7.34 o 
  -4   7   2       33.65       36.64      1.15 o 
  -3   7   2      126.94      133.02      2.55 o 
  -2   7   2       75.84       77.23      1.42 o 
  -1   7   2        0.20        0.65      0.21 o 
   0   7   2       91.87       94.99      1.61 o 
   1   7   2     1685.72     1655.99     19.51 o 
   2   7   2      423.55      415.82      6.86 o 
   3   7   2       33.16       37.62      1.19 o 
   4   7   2      800.39      783.59     13.48 o 
   5   7   2       29.93       28.01      1.14 o 
   6   7   2       13.96       13.35      0.88 o 
  -6   8   2       40.35       42.77      2.26 o 
  -5   8   2        1.81        1.64      0.45 o 
  -4   8   2      742.72      739.03     11.13 o 
  -3   8   2        5.34        4.71      0.43 o 
  -2   8   2       91.20       89.43      1.47 o 
  -1   8   2      705.34      743.57      9.15 o 
   0   8   2     1099.91     1046.68     15.19 o 
   1   8   2       33.75       26.21      1.05 o 
   2   8   2      299.20      311.40      5.79 o 
   3   8   2      262.23      243.46      4.76 o 
   4   8   2       63.65       61.96      1.79 o 
   5   8   2       54.06       58.32      1.79 o 
   6   8   2      195.36      203.68      4.45 o 
  -6   9   2      123.23      109.95      3.54 o 
  -5   9   2      669.30      681.69     14.87 o 
  -4   9   2      111.90      105.96      2.63 o 
  -3   9   2      101.14       92.09      2.01 o 
  -2   9   2      881.08      835.13     12.41 o 
  -1   9   2       40.59       38.52      1.12 o 
   0   9   2      551.57      489.30      7.52 o 
   1   9   2      235.71      241.15      4.73 o 
   2   9   2       89.87       79.50      2.06 o 
   3   9   2      424.01      414.45      7.64 o 
   4   9   2       99.76       94.00      2.42 o 
   5   9   2       29.03       30.74      1.31 o 
  -5  10   2       82.52       85.27      3.56 o 
  -4  10   2      323.78      315.26      7.59 o 
  -3  10   2      414.76      420.15      9.57 o 
  -2  10   2       65.28       70.12      1.99 o 
  -1  10   2      321.94      334.92      6.37 o 
   0  10   2        1.05        0.93      0.40 o 
   1  10   2       22.71       24.98      1.08 o 
   2  10   2     1580.52     1527.57     25.60 o 
   3  10   2       67.70       61.92      2.20 o 
   4  10   2       19.31       20.80      1.10 o 
   5  10   2       66.35       67.52      3.90 o 
  -4  11   2       16.29       20.94      1.41 o 
  -3  11   2       58.51       55.37      3.73 o 
  -2  11   2        0.52        0.10      0.47 o 
  -1  11   2       81.66       87.85      2.87 o 
   0  11   2      179.45      183.14      4.00 o 
   1  11   2      228.00      241.67      4.95 o 
   2  11   2       46.14       45.76      2.13 o 
   3  11   2      109.69      104.19      2.71 o 
   4  11   2        5.22        5.49      0.69 o 
  -3  12   2      153.10      161.68      5.18 o 
  -2  12   2       62.55       59.00      3.56 o 
  -1  12   2      159.73      164.50      4.62 o 
   0  12   2       16.87       14.06      1.13 o 
   1  12   2       58.27       58.69      2.30 o 
   2  12   2      134.39      140.26      4.09 o 
  -7   0   3      571.52      569.92     12.55 o 
  -5   0   3        2.96        3.73      0.54 o 
  -3   0   3      317.53      326.12      6.95 o 
  -1   0   3      330.33      409.08      5.91 o 
   1   0   3    10279.71     8610.32     94.72 o 
   3   0   3      264.18      262.67      4.09 o 
   5   0   3      194.87      183.43      7.74 o 
   7   0   3      275.79      271.05      9.28 o 
  -8   1   3       63.42       74.00      1.94 o 
  -7   1   3        0.02       -0.10      0.31 o 
  -6   1   3      961.66      949.97     14.00 o 
  -5   1   3        2.93        5.60      0.43 o 
  -4   1   3       94.96       98.24      1.83 o 
  -3   1   3     4252.35     4320.73     59.85 o 
  -2   1   3       82.31       63.06      0.81 o 
  -1   1   3     1886.95     1980.29     18.60 o 
   0   1   3     4565.39     4803.90     46.34 o 
   1   1   3      427.95      447.21      3.67 o 
   2   1   3       11.96       17.97      0.34 o 
   3   1   3      177.60      177.60      1.91 o 
   4   1   3      215.33      215.01      2.68 o 
   5   1   3       14.25       14.02      0.59 o 
   6   1   3      132.25      129.57      3.48 o 
   7   1   3       40.39       41.95      1.77 o 
  -8   2   3        1.09        1.19      0.45 o 
  -7   2   3       22.84       24.75      1.16 o 
  -6   2   3      123.80      115.63      2.30 o 
  -5   2   3      830.90      810.42     11.92 o 
  -4   2   3     1357.54     1345.82     19.22 o 
  -3   2   3       31.71       32.24      0.70 o 
  -2   2   3      844.50      855.42      9.23 o 
  -1   2   3     2994.72     3095.01     27.55 o 
   0   2   3      473.90      466.26      4.55 o 
   1   2   3      419.00      419.99      3.71 o 
   2   2   3     2760.51     2677.86     41.74 o 
   3   2   3       25.45       32.53      0.66 o 
   4   2   3      429.18      420.91      4.82 o 
   5   2   3      320.32      304.51      4.83 o 
   6   2   3        0.05        0.28      0.32 o 
   7   2   3      313.85      309.79      7.32 o 
  -8   3   3       21.92       24.73      1.24 o 
  -7   3   3      202.09      196.01      3.63 o 
  -6   3   3       93.10       94.56      2.01 o 
  -5   3   3     1689.22     1675.10     23.97 o 
  -4   3   3      853.49      850.68     11.04 o 
  -3   3   3      235.49      235.46      3.17 o 
  -2   3   3     3110.15     3434.85     39.36 o 
  -1   3   3     1686.62     1888.62     17.74 o 
   0   3   3      172.31      153.64      1.70 o 
   1   3   3     4147.09     4071.94     60.55 o 
   2   3   3      653.07      691.68      6.75 o 
   3   3   3     1167.29     1216.73     13.40 o 
   4   3   3      316.70      318.47      4.99 o 
   5   3   3       34.86       37.01      1.43 o 
   6   3   3      224.42      221.88      5.38 o 
   7   3   3       21.76       21.16      2.12 o 
  -8   4   3      166.47      171.93      4.02 o 
  -7   4   3      280.80      281.22      4.88 o 
  -6   4   3       53.23       51.08      1.38 o 
  -5   4   3       18.89       17.92      0.72 o 
  -4   4   3      276.02      264.84      3.73 o 
  -3   4   3       35.99       36.01      0.76 o 
  -2   4   3     1030.00      990.15     12.65 o 
  -1   4   3     1769.37     1789.30     21.08 o 
   0   4   3      495.91      548.56      6.55 o 
   1   4   3       22.75       29.99      0.80 o 
   2   4   3     2458.02     2388.15     24.23 o 
   3   4   3       53.82       59.90      1.01 o 
   4   4   3      453.85      446.47      6.12 o 
   5   4   3      185.93      182.49      3.25 o 
   6   4   3       16.50       15.75      0.87 o 
   7   4   3        8.32        8.49      1.27 o 
  -7   5   3       38.03       38.17      1.27 o 
  -6   5   3      176.05      177.75      3.29 o 
  -5   5   3       41.81       42.03      1.17 o 
  -4   5   3       83.79       86.48      1.77 o 
  -3   5   3     1568.14     1600.61     22.79 o 
  -2   5   3       21.42       17.06      0.45 o 
  -1   5   3       14.32       28.71      0.95 o 
   0   5   3        6.61        6.70      0.29 o 
   1   5   3        1.95        4.51      0.26 o 
   2   5   3      359.20      359.18      4.47 o 
   3   5   3     1265.95     1257.64     12.97 o 
   4   5   3       75.44       72.40      1.55 o 
   5   5   3        5.04        4.76      0.51 o 
   6   5   3        1.98        2.31      0.46 o 
   7   5   3        1.86        1.73      0.72 o 
  -7   6   3      215.75      211.66      4.56 o 
  -6   6   3      200.78      202.42      3.71 o 
  -5   6   3       41.43       41.03      1.18 o 
  -4   6   3     1615.19     1631.42     23.40 o 
  -3   6   3      385.24      377.08      5.84 o 
  -2   6   3        2.64        1.64      0.29 o 
  -1   6   3      663.25      660.99      7.99 o 
   0   6   3        0.22        0.46      0.23 o 
   1   6   3       91.03       93.77      1.92 o 
   2   6   3      504.55      490.68      9.57 o 
   3   6   3       58.36       57.53      1.25 o 
   4   6   3       17.94       19.59      0.83 o 
   5   6   3      237.51      233.27      4.63 o 
   6   6   3      139.93      136.65      3.79 o 
  -7   7   3       38.03       33.96      1.79 o 
  -6   7   3      825.62      832.55     14.53 o 
  -5   7   3       36.29       36.46      1.34 o 
  -4   7   3      121.36      122.05      4.41 o 
  -3   7   3      795.09      806.94     11.91 o 
  -2   7   3        1.46        2.98      0.29 o 
  -1   7   3        1.14        3.60      0.38 o 
   0   7   3     2044.58     2109.20     24.70 o 
   1   7   3       41.80       43.99      0.92 o 
   2   7   3       17.01       11.99      0.88 o 
   3   7   3      524.13      505.20      8.89 o 
   4   7   3      433.89      416.77      7.58 o 
   5   7   3      140.70      141.10      3.18 o 
   6   7   3       62.49       68.16      2.40 o 
  -6   8   3        5.54        4.11      0.65 o 
  -5   8   3      236.58      238.66      4.23 o 
  -4   8   3      864.05      850.89     12.70 o 
  -3   8   3       13.73       14.02      0.67 o 
  -2   8   3      153.57      139.20      2.31 o 
  -1   8   3     1009.18      976.49     12.93 o 
   0   8   3      269.75      262.93      4.27 o 
   1   8   3      764.02      743.83     12.73 o 
   2   8   3     1249.14     1199.16     20.08 o 
   3   8   3      203.55      192.80      3.92 o 
   4   8   3       52.09       50.01      1.57 o 
   5   8   3      150.19      156.77      3.51 o 
   6   8   3       19.90       19.30      1.61 o 
  -6   9   3       15.63       17.68      1.35 o 
  -5   9   3       68.36       72.14      2.61 o 
  -4   9   3      713.48      719.15     12.66 o 
  -3   9   3        2.29        3.41      0.52 o 
  -2   9   3      896.16      900.08     15.41 o 
  -1   9   3      214.34      207.01      3.63 o 
   0   9   3      278.77      268.16      5.16 o 
   1   9   3      189.77      168.63      3.54 o 
   2   9   3      203.44      198.95      4.06 o 
   3   9   3       14.58       14.45      0.99 o 
   4   9   3       95.95       97.01      2.48 o 
   5   9   3       26.10       26.31      1.20 o 
  -5  10   3      392.28      397.04      9.72 o 
  -4  10   3      164.58      168.07      4.65 o 
  -3  10   3       88.32       86.74      2.35 o 
  -2  10   3      103.93       94.27      2.43 o 
  -1  10   3      482.15      490.77      8.89 o 
   0  10   3       45.08       37.80      1.35 o 
   1  10   3       49.56       45.05      1.48 o 
   2  10   3       93.02       86.80      2.27 o 
   3  10   3        4.47        4.37      0.58 o 
   4  10   3       70.09       68.92      2.04 o 
  -4  11   3       16.30       17.04      1.26 o 
  -3  11   3       64.61       59.01      2.33 o 
  -2  11   3        2.59        4.15      0.70 o 
  -1  11   3       25.41       26.60      1.35 o 
   0  11   3      243.47      252.63      5.14 o 
   1  11   3        6.73        6.85      0.67 o 
   2  11   3       31.02       32.50      1.67 o 
   3  11   3       67.81       71.06      2.11 o 
  -3  12   3        3.98        3.94      0.81 o 
  -2  12   3      107.34       99.27      4.03 o 
  -1  12   3      114.69      118.05      3.62 o 
   0  12   3       62.34       61.37      2.36 o 
   1  12   3        5.11        5.86      0.78 o 
   2  12   3       86.03       92.10      2.56 o 
  -8   0   4       77.44       72.63      2.73 o 
  -6   0   4      428.45      436.83      9.71 o 
  -4   0   4     1777.06     1694.81     34.04 o 
  -2   0   4     2171.69     2115.79     34.31 o 
   0   0   4       26.26       34.00      0.66 o 
   2   0   4      162.20      150.14      2.40 o 
   4   0   4     2014.46     2020.77     29.20 o 
   6   0   4       50.88       51.67      2.63 o 
  -8   1   4        7.07        8.94      0.71 o 
  -7   1   4       75.73       76.70      2.65 o 
  -6   1   4       28.55       27.75      0.94 o 
  -5   1   4      110.74      107.96      2.25 o 
  -4   1   4      174.89      167.68      2.82 o 
  -3   1   4     1450.53     1451.33     28.74 o 
  -2   1   4       34.71       35.59      0.63 o 
  -1   1   4        9.23       31.11      0.48 o 
   0   1   4      310.01      291.31      3.04 o 
   1   1   4        4.76        3.59      0.20 o 
   2   1   4      624.59      623.59      6.08 o 
   3   1   4      449.62      417.92      5.14 o 
   4   1   4       47.75       48.93      0.91 o 
   5   1   4      291.58      284.81      5.27 o 
   6   1   4        7.34        6.69      0.72 o 
   7   1   4        6.82        7.99      1.35 o 
  -8   2   4       53.91       59.78      2.32 o 
  -7   2   4        9.78       12.28      0.72 o 
  -6   2   4      182.50      176.02      3.20 o 
  -5   2   4     1148.15     1162.49     16.83 o 
  -4   2   4      707.90      649.61      9.55 o 
  -3   2   4      851.68      831.96     10.70 o 
  -2   2   4      597.49      590.09      7.13 o 
  -1   2   4      739.19      691.81      6.99 o 
   0   2   4     3091.89     3467.98     44.52 o 
   1   2   4     3883.63     3918.15     62.93 o 
   2   2   4     3870.08     3689.56     73.36 o 
   3   2   4      267.80      275.11      3.05 o 
   4   2   4        1.37        0.99      0.24 o 
   5   2   4      467.13      437.38      9.44 o 
   6   2   4      391.49      380.79      8.54 o 
   7   2   4       92.19      101.40      3.08 o 
  -8   3   4        0.16       -0.02      0.53 o 
  -7   3   4        6.48        7.15      0.61 o 
  -6   3   4      471.58      474.64      7.59 o 
  -5   3   4      124.62      130.36      2.45 o 
  -4   3   4      554.02      531.81      7.09 o 
  -3   3   4     1110.81     1182.04     15.55 o 
  -2   3   4      399.96      434.34      5.21 o 
  -1   3   4     1398.43     1381.81     14.77 o 
   0   3   4      113.36      108.78      1.46 o 
   1   3   4       28.95       42.53      0.60 o 
   2   3   4     1481.05     1486.41     14.27 o 
   3   3   4     1172.07     1184.74     13.07 o 
   4   3   4        4.59        2.92      0.39 o 
   5   3   4       51.04       47.44      1.62 o 
   6   3   4      399.90      404.94      9.05 o 
   7   3   4        5.68        6.60      0.85 o 
  -8   4   4       31.05       36.56      1.56 o 
  -7   4   4       26.22       25.65      1.27 o 
  -6   4   4       22.00       20.53      0.84 o 
  -5   4   4     1416.93     1369.03     19.76 o 
  -4   4   4      220.76      232.46      3.35 o 
  -3   4   4        8.23        7.45      0.33 o 
  -2   4   4       57.96       71.24      1.09 o 
  -1   4   4      543.45      515.97      6.70 o 
   0   4   4      925.26     1012.33     11.92 o 
   1   4   4     2140.35     2235.08     24.39 o 
   2   4   4      180.29      185.86      2.10 o 
   3   4   4       89.50       77.33      1.09 o 
   4   4   4       13.28       13.61      0.58 o 
   5   4   4      228.99      222.83      4.36 o 
   6   4   4      126.51      126.03      3.50 o 
   7   4   4      362.65      353.20      8.24 o 
  -7   5   4      227.89      229.82      4.21 o 
  -6   5   4       92.20       96.17      2.12 o 
  -5   5   4       69.53       70.22      1.61 o 
  -4   5   4      673.61      661.84      9.85 o 
  -3   5   4       99.59      107.22      1.99 o 
  -2   5   4      393.31      411.71      8.10 o 
  -1   5   4      838.46      858.36     10.20 o 
   0   5   4      865.58      849.10      9.41 o 
   1   5   4      123.30      134.11      1.71 o 
   2   5   4      317.18      294.34      4.11 o 
   3   5   4        3.64        4.78      0.28 o 
   4   5   4       39.98       37.75      1.17 o 
   5   5   4       60.05       59.12      1.67 o 
   6   5   4      202.41      204.55      5.12 o 
  -7   6   4      235.75      256.39      5.35 o 
  -6   6   4        0.60        0.89      0.34 o 
  -5   6   4       89.12       90.68      1.98 o 
  -4   6   4        0.17        0.22      0.33 o 
  -3   6   4        0.23        0.30      0.33 o 
  -2   6   4      617.79      631.89      8.32 o 
  -1   6   4      104.80       99.45      1.69 o 
   0   6   4      156.31      160.01      2.18 o 
   1   6   4     1152.82     1132.83     13.40 o 
   2   6   4      238.95      243.30      3.18 o 
   3   6   4      162.81      158.61      2.68 o 
   4   6   4      131.36      131.11      2.85 o 
   5   6   4       11.39       11.81      1.03 o 
   6   6   4       11.37       10.00      0.91 o 
  -7   7   4       68.25       66.85      3.64 o 
  -6   7   4     1012.80     1034.32     17.82 o 
  -5   7   4       27.60       27.82      1.17 o 
  -4   7   4      209.25      201.95      3.55 o 
  -3   7   4      831.06      813.27     12.00 o 
  -2   7   4      982.33      965.57     12.77 o 
  -1   7   4      166.02      171.29      2.65 o 
   0   7   4     3518.01     3401.73     53.77 o 
   1   7   4       28.63       26.15      0.91 o 
   2   7   4       45.62       47.49      2.01 o 
   3   7   4      266.15      248.34      4.74 o 
   4   7   4       38.96       38.51      1.28 o 
   5   7   4      406.40      405.30      9.10 o 
   6   7   4      305.98      309.34      7.39 o 
  -6   8   4       74.78       75.07      2.73 o 
  -5   8   4       23.46       23.49      1.11 o 
  -4   8   4       86.18       85.89      2.29 o 
  -3   8   4       23.83       24.55      0.88 o 
  -2   8   4     1096.80     1089.02     14.40 o 
  -1   8   4      237.96      228.72      3.90 o 
   0   8   4       44.40       44.74      1.16 o 
   1   8   4       15.39       14.94      0.72 o 
   2   8   4       73.90       67.54      1.96 o 
   3   8   4      379.39      358.84      6.62 o 
   4   8   4      565.47      565.85     10.08 o 
   5   8   4      130.06      126.36      3.54 o 
  -6   9   4      142.81      145.12      5.18 o 
  -5   9   4        4.79        3.18      0.58 o 
  -4   9   4        1.71        1.89      0.47 o 
  -3   9   4      229.98      238.55      4.83 o 
  -2   9   4      184.07      170.14      3.67 o 
  -1   9   4     1357.63     1300.78     22.42 o 
   0   9   4      542.55      487.60      8.73 o 
   1   9   4      174.93      170.20      4.32 o 
   2   9   4       26.29       24.37      1.40 o 
   3   9   4      444.07      442.10      8.11 o 
   4   9   4      161.42      162.74      3.60 o 
   5   9   4      109.08      116.60      3.48 o 
  -5  10   4        2.78        1.61      0.66 o 
  -4  10   4       92.37       98.47      3.35 o 
  -3  10   4       24.60       25.85      1.16 o 
  -2  10   4      196.29      202.83      4.28 o 
  -1  10   4        0.01        0.13      0.33 o 
   0  10   4       50.53       50.45      1.60 o 
   1  10   4        6.66        5.37      0.58 o 
   2  10   4      167.42      161.97      3.55 o 
   3  10   4        5.70        5.23      0.61 o 
   4  10   4      165.61      170.16      3.83 o 
  -4  11   4       36.17       32.94      2.20 o 
  -3  11   4       31.33       30.95      2.58 o 
  -2  11   4        4.51        3.78      0.60 o 
  -1  11   4      213.10      220.95      4.84 o 
   0  11   4       83.52       92.75      2.45 o 
   1  11   4       23.33       23.35      1.11 o 
   2  11   4       34.08       33.94      2.35 o 
   3  11   4      263.40      280.77      7.25 o 
  -2  12   4        0.19        0.81      0.57 o 
  -1  12   4      211.83      225.35      5.85 o 
   0  12   4       11.34       13.42      1.17 o 
   1  12   4       19.82       14.11      0.96 o 
  -7   0   5      343.63      341.50      8.05 o 
  -5   0   5      666.48      626.65     13.37 o 
  -3   0   5     1589.96     1629.73     52.02 o 
  -1   0   5     3463.41     3713.15     82.51 o 
   1   0   5     3042.94     2962.36     42.59 o 
   3   0   5       15.13       18.35      0.58 o 
   5   0   5       56.19       59.22      2.63 o 
   7   0   5      311.34      312.96     10.47 o 
  -8   1   5       58.02       57.03      1.66 o 
  -7   1   5        0.27        0.82      0.34 o 
  -6   1   5      683.42      649.96     10.57 o 
  -5   1   5      247.26      240.40      3.99 o 
  -4   1   5       29.90       23.54      0.73 o 
  -3   1   5       32.85       28.02      0.64 o 
  -2   1   5     2788.06     2949.86     41.15 o 
  -1   1   5        0.14        0.13      0.10 o 
   0   1   5     5507.29     5518.18     71.32 o 
   1   1   5     1577.69     1658.38     15.09 o 
   2   1   5      104.02       90.92      1.09 o 
   3   1   5      159.10      172.49      2.17 o 
   4   1   5      555.18      542.22      9.26 o 
   5   1   5       15.99       14.46      0.87 o 
   6   1   5      544.83      539.27     11.65 o 
   7   1   5      119.77      122.11      3.54 o 
  -8   2   5      137.49      147.30      3.09 o 
  -7   2   5        3.77        3.60      0.49 o 
  -6   2   5      189.58      181.64      3.29 o 
  -5   2   5      880.09      865.52     12.73 o 
  -4   2   5        0.05        0.75      0.26 o 
  -3   2   5      321.76      314.05      4.28 o 
  -2   2   5      923.10      984.74     10.62 o 
  -1   2   5       72.56       58.70      0.80 o 
   0   2   5      833.59      810.73     12.15 o 
   1   2   5     1259.17     1288.78     15.57 o 
   2   2   5       56.21       55.53      0.68 o 
   3   2   5      327.65      323.17      3.54 o 
   4   2   5       52.88       60.28      1.33 o 
   5   2   5       24.66       24.19      1.65 o 
   6   2   5      210.99      203.96      5.02 o 
   7   2   5       80.45       87.43      2.81 o 
  -8   3   5       93.97       94.40      2.44 o 
  -7   3   5      517.27      508.00      8.08 o 
  -6   3   5      172.19      170.91      3.15 o 
  -5   3   5       69.71       75.71      1.66 o 
  -4   3   5      149.62      133.89      2.12 o 
  -3   3   5      824.82      902.24     10.62 o 
  -2   3   5      420.51      473.07      5.67 o 
  -1   3   5     6133.90     6434.38     90.99 o 
   0   3   5      459.30      463.38      6.59 o 
   1   3   5        3.01        4.73      0.28 o 
   2   3   5       83.11       69.55      0.93 o 
   3   3   5       26.70       31.07      0.74 o 
   4   3   5      408.04      414.20      6.46 o 
   5   3   5     1158.52     1122.06     22.98 o 
   6   3   5      180.45      183.55      4.62 o 
  -8   4   5      199.43      219.18      5.92 o 
  -7   4   5       41.28       41.46      1.32 o 
  -6   4   5      265.61      264.02      4.52 o 
  -5   4   5       33.37       36.17      0.99 o 
  -4   4   5      111.39      124.08      2.01 o 
  -3   4   5        0.04        0.01      0.17 o 
  -2   4   5     1485.98     1495.13     17.31 o 
  -1   4   5     1099.28     1113.68     15.96 o 
   0   4   5     1135.40     1170.01     13.95 o 
   1   4   5       75.30       84.76      1.27 o 
   2   4   5      460.10      484.37      5.91 o 
   3   4   5      296.45      280.25      3.96 o 
   4   4   5      420.94      422.88      6.61 o 
   5   4   5       27.02       25.46      1.16 o 
   6   4   5      100.96      105.80      3.07 o 
  -7   5   5      230.87      233.56      4.26 o 
  -6   5   5       27.85       30.20      1.07 o 
  -5   5   5        5.46        5.30      0.49 o 
  -4   5   5       31.71       33.04      0.81 o 
  -3   5   5      581.03      574.69      6.95 o 
  -2   5   5       15.97       19.86      0.61 o 
  -1   5   5     1924.33     1933.24     22.59 o 
   0   5   5       41.24       45.03      0.69 o 
   1   5   5       38.25       47.22      0.87 o 
   2   5   5       35.13       34.62      0.68 o 
   3   5   5      367.12      349.48      4.84 o 
   4   5   5        0.54        0.20      0.30 o 
   5   5   5      348.81      350.03      7.85 o 
   6   5   5        3.44        3.82      0.63 o 
  -7   6   5       19.80       19.31      1.11 o 
  -6   6   5      252.98      257.54      4.52 o 
  -5   6   5      294.98      285.29      4.78 o 
  -4   6   5      305.99      302.20      4.90 o 
  -3   6   5       84.43       80.70      1.93 o 
  -2   6   5      507.11      558.79      7.42 o 
  -1   6   5      153.72      140.45      2.01 o 
   0   6   5      394.48      367.97      4.64 o 
   1   6   5        3.68        5.23      0.25 o 
   2   6   5       68.20       64.71      1.56 o 
   3   6   5      306.90      312.08      5.69 o 
   4   6   5      525.84      520.08      9.17 o 
   5   6   5      175.47      177.03      4.47 o 
   6   6   5       72.24       73.41      2.46 o 
  -7   7   5       92.30       97.60      3.33 o 
  -6   7   5       16.26       17.87      1.03 o 
  -5   7   5      175.86      179.09      4.81 o 
  -4   7   5      117.38      105.36      2.53 o 
  -3   7   5     2023.13     1994.09     28.43 o 
  -2   7   5      594.05      604.18      8.21 o 
  -1   7   5       33.91       33.10      0.96 o 
   0   7   5      344.93      323.63      5.20 o 
   1   7   5      323.05      325.30      5.22 o 
   2   7   5       84.98       87.97      2.03 o 
   3   7   5      629.45      628.20     10.90 o 
   4   7   5      340.06      327.38      6.12 o 
   5   7   5       37.30       37.89      1.55 o 
  -6   8   5        2.07        1.45      0.51 o 
  -5   8   5       84.08       88.90      2.41 o 
  -4   8   5       63.91       59.97      1.82 o 
  -3   8   5      415.54      407.60      8.70 o 
  -2   8   5      214.55      201.73      3.57 o 
  -1   8   5       75.26       72.18      1.63 o 
   0   8   5       30.95       38.75      1.06 o 
   1   8   5      755.78      729.34     12.50 o 
   2   8   5      116.52      105.77      2.42 o 
   3   8   5      169.78      164.87      3.49 o 
   4   8   5      175.78      173.67      4.38 o 
   5   8   5        8.11        8.66      0.83 o 
  -6   9   5        1.43        2.20      1.10 o 
  -5   9   5       19.01       24.31      1.22 o 
  -4   9   5     1049.77     1058.47     18.20 o 
  -3   9   5        2.20        3.54      0.56 o 
  -2   9   5       63.35       64.40      1.83 o 
  -1   9   5       17.39       14.52      0.70 o 
   0   9   5        5.56        5.35      0.46 o 
   1   9   5       61.86       64.72      1.76 o 
   2   9   5     1089.15     1055.44     17.92 o 
   3   9   5       40.21       37.42      1.29 o 
   4   9   5       27.54       24.21      1.25 o 
  -5  10   5      188.48      188.91      8.53 o 
  -4  10   5      106.10      103.92      2.74 o 
  -3  10   5      142.41      150.98      3.47 o 
  -2  10   5        5.42        5.65      0.62 o 
  -1  10   5       31.90       30.06      1.19 o 
   0  10   5       34.82       35.54      1.30 o 
   1  10   5      188.57      202.01      4.20 o 
   2  10   5       86.67       83.26      2.20 o 
   3  10   5      338.88      345.31      6.63 o 
  -4  11   5       70.30       70.57      2.69 o 
  -3  11   5       99.81      112.58      3.50 o 
  -2  11   5        0.03       -0.05      0.37 o 
  -1  11   5       44.48       41.34      1.50 o 
   0  11   5      238.59      240.67      4.97 o 
   1  11   5       18.77       21.77      1.08 o 
   2  11   5      169.99      180.83      3.98 o 
  -2  12   5      187.92      215.72      6.92 o 
  -1  12   5       12.06       13.71      1.12 o 
   0  12   5      139.99      139.49      4.16 o 
  -8   0   6      181.49      195.81      5.34 o 
  -6   0   6      941.66      857.81     18.06 o 
  -4   0   6       17.95       13.15      0.75 o 
  -2   0   6     2928.71     3057.50     66.29 o 
   0   0   6       74.52       54.82      1.05 o 
   2   0   6     1356.21     1337.55     15.98 o 
   4   0   6     1596.88     1559.40     44.31 o 
   6   0   6      100.38      103.02      4.15 o 
  -8   1   6        1.55        1.70      0.46 o 
  -7   1   6      461.93      452.47      7.28 o 
  -6   1   6       10.17       10.91      0.63 o 
  -5   1   6      847.97      837.96     12.35 o 
  -4   1   6        0.94        0.85      0.24 o 
  -3   1   6      529.80      548.81      8.81 o 
  -2   1   6      509.25      487.56      5.80 o 
  -1   1   6     1770.65     1754.37     20.20 o 
   0   1   6       34.87       46.86      0.55 o 
   1   1   6     2682.74     2703.06     27.52 o 
   2   1   6      462.93      487.77      4.46 o 
   3   1   6      630.77      653.61      8.63 o 
   4   1   6       42.85       41.14      1.37 o 
   5   1   6      544.81      537.03     11.42 o 
   6   1   6       54.44       51.33      1.85 o 
  -8   2   6      312.27      329.19      5.74 o 
  -7   2   6       38.03       40.69      1.29 o 
  -6   2   6        3.58        3.20      0.41 o 
  -5   2   6        0.50        0.25      0.33 o 
  -4   2   6      497.02      507.85      7.62 o 
  -3   2   6       87.94       98.20      1.63 o 
  -2   2   6     1250.35     1320.15     14.16 o 
  -1   2   6       22.22       23.97      0.43 o 
   0   2   6      613.03      539.56      6.80 o 
   1   2   6        6.24        5.91      0.36 o 
   2   2   6       87.24       98.05      1.24 o 
   3   2   6       37.42       40.53      0.95 o 
   4   2   6      323.80      321.35      6.99 o 
   5   2   6      101.03      102.21      2.78 o 
   6   2   6       26.06       25.64      1.28 o 
  -8   3   6      332.06      351.66     12.18 o 
  -7   3   6       13.47       14.55      0.83 o 
  -6   3   6       20.66       20.04      0.83 o 
  -5   3   6       15.70       16.35      0.59 o 
  -4   3   6      552.90      562.92      7.52 o 
  -3   3   6       92.92      101.63      1.50 o 
  -2   3   6      653.97      618.26      7.34 o 
  -1   3   6      589.39      606.73      6.63 o 
   0   3   6        0.44        1.05      0.18 o 
   1   3   6        3.02        3.60      0.25 o 
   2   3   6      643.50      662.58      7.38 o 
   3   3   6       18.66       16.28      0.51 o 
   4   3   6      583.45      568.39     11.92 o 
   5   3   6       21.69       23.21      1.10 o 
   6   3   6      123.65      126.84      3.50 o 
  -8   4   6        0.02        0.19      0.45 o 
  -7   4   6       19.68       16.99      0.88 o 
  -6   4   6        0.20        0.42      0.31 o 
  -5   4   6      573.30      560.72      7.61 o 
  -4   4   6      241.46      233.49      3.43 o 
  -3   4   6      615.57      633.03      7.60 o 
  -2   4   6      223.92      241.70      3.08 o 
  -1   4   6        0.54        0.52      0.14 o 
   0   4   6      112.58      132.89      2.39 o 
   1   4   6      160.13      145.97      2.61 o 
   2   4   6      413.13      445.19      5.48 o 
   3   4   6     1013.42      997.84     14.41 o 
   4   4   6       64.28       62.96      1.85 o 
   5   4   6       27.43       28.35      1.24 o 
   6   4   6        4.81        4.12      0.65 o 
  -7   5   6       19.32       20.43      1.12 o 
  -6   5   6      143.00      143.61      2.84 o 
  -5   5   6      344.15      339.13      5.51 o 
  -4   5   6      555.12      548.84      7.40 o 
  -3   5   6      162.52      159.78      2.45 o 
  -2   5   6     1220.66     1288.47     16.44 o 
  -1   5   6       17.87       17.71      0.43 o 
   0   5   6      444.23      438.36      5.45 o 
   1   5   6     1222.81     1176.39     17.66 o 
   2   5   6     1213.40     1208.43     15.45 o 
   3   5   6     1254.40     1249.64     19.62 o 
   4   5   6      200.31      190.47      4.80 o 
   5   5   6      219.56      207.99      5.02 o 
   6   5   6       21.99       25.00      1.32 o 
  -7   6   6       11.23       12.65      0.94 o 
  -6   6   6      116.19      113.64      2.86 o 
  -5   6   6      184.80      180.35      3.86 o 
  -4   6   6       11.35       11.85      0.61 o 
  -3   6   6     1324.28     1335.21     22.22 o 
  -2   6   6       10.74        9.66      0.50 o 
  -1   6   6      177.12      151.75      2.69 o 
   0   6   6       31.70       29.42      0.60 o 
   1   6   6     1752.90     1675.01     21.63 o 
   2   6   6        8.32        9.96      0.43 o 
   3   6   6      336.77      337.94      6.12 o 
   4   6   6        1.76        3.24      0.50 o 
   5   6   6        6.69        6.81      0.69 o 
  -6   7   6      189.34      198.20      4.35 o 
  -5   7   6      115.45      112.33      2.77 o 
  -4   7   6       21.03       22.09      1.35 o 
  -3   7   6       19.16       20.31      0.93 o 
  -2   7   6      960.56      974.04     14.56 o 
  -1   7   6       39.07       35.37      1.01 o 
   0   7   6     1174.15     1127.90     16.69 o 
   1   7   6      273.26      283.23      4.64 o 
   2   7   6       50.16       46.91      1.27 o 
   3   7   6        0.63        0.21      0.27 o 
   4   7   6      643.10      636.15     13.47 o 
   5   7   6      130.11      129.21      3.52 o 
  -6   8   6      315.58      323.88      8.04 o 
  -5   8   6      158.06      175.84      3.93 o 
  -4   8   6        0.20        0.36      0.35 o 
  -3   8   6       37.56       31.32      1.20 o 
  -2   8   6       25.57       32.57      1.02 o 
  -1   8   6       88.75       97.03      2.01 o 
   0   8   6      361.18      339.97      5.54 o 
   1   8   6      111.31      112.22      2.48 o 
   2   8   6      153.14      148.21      3.11 o 
   3   8   6       62.43       60.02      1.65 o 
   4   8   6      250.87      250.03      5.87 o 
  -5   9   6       50.13       50.84      1.81 o 
  -4   9   6        4.39        6.34      1.53 o 
  -3   9   6        0.15        0.30      0.34 o 
  -2   9   6       78.47       81.22      1.86 o 
  -1   9   6      518.15      535.31      8.42 o 
   0   9   6      108.04      102.80      2.15 o 
   1   9   6       91.27       89.05      2.18 o 
   2   9   6        1.37        1.81      0.47 o 
   3   9   6        0.88        0.86      0.37 o 
   4   9   6        0.69       -0.17      0.76 o 
  -4  10   6      200.19      201.57      4.44 o 
  -3  10   6      120.38      120.62      2.99 o 
  -2  10   6      473.95      469.52      9.05 o 
  -1  10   6       48.38       50.86      1.63 o 
   0  10   6      596.46      597.97     10.66 o 
   1  10   6        0.03        0.18      0.32 o 
   2  10   6        0.32        0.45      0.37 o 
   3  10   6       85.17       94.84      4.75 o 
  -3  11   6      114.68      124.47      4.83 o 
  -2  11   6       36.09       33.70      1.38 o 
  -1  11   6      384.37      392.24      7.50 o 
   0  11   6       21.81       23.45      1.09 o 
   1  11   6        8.98       10.38      0.78 o 
   2  11   6       14.65       16.35      0.93 o 
  -7   0   7       73.18       73.99      2.61 o 
  -5   0   7       90.04       89.13      2.61 o 
  -3   0   7     2296.42     2294.02     73.32 o 
  -1   0   7     2114.03     2233.78     38.66 o 
   1   0   7      523.37      567.42      8.46 o 
   3   0   7      146.03      133.87      4.50 o 
   5   0   7     1757.99     1728.53     49.29 o 
  -8   1   7      108.01      110.70      2.95 o 
  -7   1   7        0.21        0.24      0.32 o 
  -6   1   7      266.78      262.84      4.47 o 
  -5   1   7      301.74      295.03      4.79 o 
  -4   1   7     1359.14     1321.48     18.95 o 
  -3   1   7      768.19      792.53     12.49 o 
  -2   1   7     1982.70     1955.95     24.33 o 
  -1   1   7      363.37      395.04      4.76 o 
   0   1   7        8.40       12.51      0.40 o 
   1   1   7      720.11      745.77      7.80 o 
   2   1   7      785.80      837.89      8.73 o 
   3   1   7      208.97      213.35      4.72 o 
   4   1   7      563.82      541.54     13.34 o 
   5   1   7        5.24        5.72      0.63 o 
   6   1   7        9.19        8.62      0.81 o 
  -8   2   7      118.65      118.00      3.24 o 
  -7   2   7       98.19      104.09      2.32 o 
  -6   2   7        3.52        3.93      0.44 o 
  -5   2   7      148.23      151.14      2.76 o 
  -4   2   7      125.00      126.01      2.29 o 
  -3   2   7      177.72      157.59      2.30 o 
  -2   2   7       29.06       32.35      0.82 o 
  -1   2   7      693.94      718.08      7.81 o 
   0   2   7        5.20        4.26      0.26 o 
   1   2   7        0.21        0.59      0.23 o 
   2   2   7      278.08      286.95      3.40 o 
   3   2   7     1062.96     1061.62     21.46 o 
   4   2   7        8.66        8.62      0.65 o 
   5   2   7        4.12        4.44      0.59 o 
   6   2   7       79.43       82.36      2.57 o 
  -8   3   7      118.87      126.23      3.96 o 
  -7   3   7       11.10       11.52      0.76 o 
  -6   3   7       52.14       49.64      1.19 o 
  -5   3   7      728.86      731.77      9.75 o 
  -4   3   7       61.01       66.22      1.29 o 
  -3   3   7       30.14       36.33      0.94 o 
  -2   3   7        4.57        6.36      0.27 o 
  -1   3   7     2918.76     3070.91     35.24 o 
   0   3   7      440.70      448.74      6.41 o 
   1   3   7      115.75      117.84      1.78 o 
   2   3   7      532.74      517.27      7.96 o 
   3   3   7      455.40      458.44      8.75 o 
   4   3   7        0.70        0.91      0.29 o 
   5   3   7      572.10      575.83     12.23 o 
   6   3   7       39.23       43.71      1.95 o 
  -7   4   7        2.04        2.10      0.98 o 
  -6   4   7       20.30       22.08      1.06 o 
  -5   4   7        5.52        4.96      0.39 o 
  -4   4   7     1665.85     1647.01     21.10 o 
  -3   4   7      310.85      300.10      4.20 o 
  -2   4   7      879.06      834.24      9.84 o 
  -1   4   7      464.38      430.12      5.89 o 
   0   4   7      256.00      265.82      4.42 o 
   1   4   7       13.69        9.94      0.67 o 
   2   4   7      849.01      817.85     12.32 o 
   3   4   7       29.93       27.44      0.82 o 
   4   4   7       39.99       42.91      3.73 o 
   5   4   7       38.00       39.24      1.48 o 
  -7   5   7      327.25      335.58      6.69 o 
  -6   5   7        2.75        1.78      0.47 o 
  -5   5   7      351.66      368.05      8.26 o 
  -4   5   7       55.54       46.35      1.19 o 
  -3   5   7      238.15      210.78      3.53 o 
  -2   5   7       32.75       38.99      1.00 o 
  -1   5   7      700.58      659.07      8.75 o 
   0   5   7        5.62        3.87      0.36 o 
   1   5   7     1598.51     1551.88     23.19 o 
   2   5   7       68.72       67.15      2.00 o 
   3   5   7       21.81       19.96      1.51 o 
   4   5   7       26.19       26.99      1.95 o 
   5   5   7      255.83      265.44      6.16 o 
  -7   6   7       43.70       40.31      1.94 o 
  -6   6   7      248.48      265.04      5.42 o 
  -5   6   7        3.20        3.67      0.52 o 
  -4   6   7      608.17      599.69     10.56 o 
  -3   6   7       11.54       10.60      0.90 o 
  -2   6   7      377.22      342.56      6.21 o 
  -1   6   7      137.82      134.08      2.45 o 
   0   6   7      304.28      328.77      5.19 o 
   1   6   7       26.06       25.93      1.06 o 
   2   6   7     1595.55     1503.48     25.07 o 
   3   6   7        0.38        1.31      0.38 o 
   4   6   7      701.93      667.65     20.44 o 
   5   6   7      191.23      194.84      7.39 o 
  -6   7   7        5.89        6.52      0.72 o 
  -5   7   7       89.12       90.24      2.41 o 
  -4   7   7        3.87        5.16      0.75 o 
  -3   7   7       71.80       73.52      1.93 o 
  -2   7   7      674.96      634.56      9.76 o 
  -1   7   7       83.51       87.04      1.83 o 
   0   7   7      242.95      221.96      3.76 o 
   1   7   7      599.52      577.14     11.17 o 
   2   7   7        0.26        0.41      0.32 o 
   3   7   7       38.54       40.73      2.54 o 
   4   7   7      106.29      112.52      4.92 o 
  -6   8   7       25.62       31.45      3.01 o 
  -5   8   7       24.22       20.80      1.10 o 
  -4   8   7      127.48      128.44      3.05 o 
  -3   8   7      239.84      256.79      4.91 o 
  -2   8   7      222.68      219.23      3.88 o 
  -1   8   7      138.14      135.75      2.61 o 
   0   8   7       56.31       52.99      1.29 o 
   1   8   7      144.50      152.51      3.12 o 
   2   8   7        4.80        7.11      0.84 o 
   3   8   7       65.44       66.51      3.47 o 
   4   8   7        4.41        5.92      1.27 o 
  -5   9   7       69.46       69.99      2.16 o 
  -4   9   7      200.31      201.34      4.37 o 
  -3   9   7       48.67       56.49      1.76 o 
  -2   9   7       30.32       34.13      1.12 o 
  -1   9   7       91.64      108.54      2.29 o 
   0   9   7      552.21      525.92      9.39 o 
   1   9   7      114.07      118.94      2.66 o 
   2   9   7      800.01      783.64     24.09 o 
   3   9   7       39.29       37.34      2.71 o 
  -4  10   7       79.01       76.79      2.29 o 
  -3  10   7      160.93      169.33      3.82 o 
  -2  10   7        6.90        7.52      1.31 o 
  -1  10   7      297.87      297.67      5.84 o 
   0  10   7       39.60       39.25      1.35 o 
   1  10   7       48.99       50.58      3.60 o 
   2  10   7        5.33        7.36      1.35 o 
  -2  11   7      350.23      374.62      7.26 o 
  -1  11   7       36.85       36.50      1.41 o 
   0  11   7        5.09        5.28      0.62 o 
   1  11   7      110.23      115.66      5.43 o 
  -8   0   8      303.55      299.78     10.64 o 
  -6   0   8      609.69      615.55     14.24 o 
  -4   0   8      277.02      261.33      5.94 o 
  -2   0   8     2154.14     2282.04     62.47 o 
   0   0   8     1984.44     2112.64     30.52 o 
   2   0   8     1148.82     1096.67     18.88 o 
   4   0   8       42.46       46.49      2.20 o 
  -8   1   8       35.02       35.01      1.89 o 
  -7   1   8      238.35      246.20      6.25 o 
  -6   1   8        0.04        0.55      0.33 o 
  -5   1   8       63.49       60.12      1.70 o 
  -4   1   8      129.76      130.89      2.38 o 
  -3   1   8     1214.97     1222.79     15.62 o 
  -2   1   8       39.98       33.91      0.62 o 
  -1   1   8      471.89      455.21      7.99 o 
   0   1   8        8.34        9.30      0.27 o 
   1   1   8      245.45      242.22      2.74 o 
   2   1   8       34.55       30.93      0.75 o 
   3   1   8      782.49      803.63     16.38 o 
   4   1   8       26.44       30.12      1.19 o 
   5   1   8       68.61       71.07      2.18 o 
  -7   2   8      563.46      577.41     10.51 o 
  -6   2   8       52.63       51.85      1.41 o 
  -5   2   8      129.62      132.41      2.51 o 
  -4   2   8      821.99      811.21     10.92 o 
  -3   2   8       76.28       70.75      1.28 o 
  -2   2   8        6.30        7.15      0.28 o 
  -1   2   8      860.53      867.03     15.72 o 
   0   2   8      216.80      215.15      2.93 o 
   1   2   8        6.00        6.95      0.36 o 
   2   2   8      858.08      845.62     13.00 o 
   3   2   8      674.58      678.78     11.51 o 
   4   2   8        1.27        1.88      0.41 o 
   5   2   8        1.67        1.64      0.47 o 
  -7   3   8        5.00        4.36      1.11 o 
  -6   3   8       41.22       40.61      1.81 o 
  -5   3   8      623.75      610.46      9.27 o 
  -4   3   8      207.69      199.75      3.03 o 
  -3   3   8       30.13       27.15      0.71 o 
  -2   3   8      470.23      454.25      5.51 o 
  -1   3   8        2.38        3.97      0.35 o 
   0   3   8       99.17      106.76      1.85 o 
   1   3   8      749.66      720.25      9.85 o 
   2   3   8      189.82      191.41      3.91 o 
   3   3   8       15.01       16.92      0.64 o 
   4   3   8       70.13       70.38      2.16 o 
   5   3   8        0.02        0.31      0.39 o 
  -7   4   8      335.61      345.00      6.80 o 
  -6   4   8       16.13       14.39      1.42 o 
  -5   4   8        7.52        8.59      0.56 o 
  -4   4   8      184.76      176.30      3.12 o 
  -3   4   8      193.28      191.29      3.33 o 
  -2   4   8      555.05      501.87      7.55 o 
  -1   4   8     1551.57     1531.87     20.27 o 
   0   4   8        9.60        9.46      0.61 o 
   1   4   8       51.59       45.85      1.05 o 
   2   4   8       53.65       55.89      1.61 o 
   3   4   8      520.49      525.69     15.97 o 
   4   4   8       43.31       44.63      2.46 o 
   5   4   8      197.50      186.88      6.88 o 
  -7   5   8       10.29       10.52      0.89 o 
  -6   5   8      803.70      793.45     13.91 o 
  -5   5   8       13.17       14.63      0.70 o 
  -4   5   8      725.56      688.31     10.34 o 
  -3   5   8       18.15       16.80      0.67 o 
  -2   5   8        5.71        3.73      0.70 o 
  -1   5   8        3.85        1.77      0.26 o 
   0   5   8     3257.77     3124.22     46.00 o 
   1   5   8       26.37       23.57      0.84 o 
   2   5   8      918.82      890.54     20.32 o 
   3   5   8       24.11       28.36      1.95 o 
   4   5   8       27.93       30.22      2.12 o 
   5   5   8        2.07        1.27      0.85 o 
  -6   6   8        0.26        0.49      0.45 o 
  -5   6   8      297.19      294.57      5.80 o 
  -4   6   8      216.84      200.67      3.53 o 
  -3   6   8      857.35      816.48     18.10 o 
  -2   6   8       21.74       21.88      0.76 o 
  -1   6   8       85.36       91.25      1.92 o 
   0   6   8      290.76      296.20      5.82 o 
   1   6   8      396.75      375.68      8.43 o 
   2   6   8        4.48        3.84      0.57 o 
   3   6   8      268.84      263.92      9.11 o 
   4   6   8       66.86       66.68      3.47 o 
  -6   7   8      414.15      426.11      8.14 o 
  -5   7   8       59.91       60.24      1.90 o 
  -4   7   8       63.26       65.80      2.46 o 
  -3   7   8      123.00      118.76      2.71 o 
  -2   7   8      397.46      405.59      6.52 o 
  -1   7   8      252.52      253.43      4.28 o 
   0   7   8      208.02      199.29      4.26 o 
   1   7   8       93.52       89.85      2.85 o 
   2   7   8        9.62        6.52      1.10 o 
   3   7   8       55.98       61.67      3.30 o 
   4   7   8      228.77      227.02      8.33 o 
  -5   8   8        5.30        6.86      0.75 o 
  -4   8   8       93.16       93.47      2.46 o 
  -3   8   8      234.87      256.14      5.09 o 
  -2   8   8        2.46        3.21      0.42 o 
  -1   8   8        1.40        2.73      0.39 o 
   0   8   8      305.48      306.94      7.38 o 
   1   8   8        6.98        9.77      0.96 o 
   2   8   8      183.38      193.23      7.30 o 
   3   8   8       34.37       33.44      2.46 o 
  -5   9   8      255.46      287.45      6.75 o 
  -4   9   8       70.32       70.55      2.10 o 
  -3   9   8      191.58      189.68      4.10 o 
  -2   9   8       13.33       12.40      0.80 o 
  -1   9   8       89.81       86.56      2.17 o 
   0   9   8       55.90       58.31      2.34 o 
   1   9   8      362.77      375.37     12.62 o 
   2   9   8      105.40      113.62      5.17 o 
  -3  10   8       11.41       15.44      0.98 o 
  -2  10   8       30.84       37.82      1.68 o 
  -1  10   8      113.03      113.27      2.71 o 
   0  10   8       65.71       59.45      3.18 o 
   1  10   8        5.81        9.73      1.52 o 
  -7   0   9       12.68       10.66      1.52 o 
  -5   0   9     2360.71     2195.39     62.64 o 
  -3   0   9     2354.42     2136.70     42.71 o 
  -1   0   9        1.37        3.58      0.32 o 
   1   0   9     1037.74      990.33     17.12 o 
   3   0   9      160.60      169.52      5.52 o 
   5   0   9      144.51      154.18      5.52 o 
  -7   1   9       12.84       12.76      1.14 o 
  -6   1   9      442.49      435.60      9.88 o 
  -5   1   9      151.41      145.02      3.14 o 
  -4   1   9        0.62        0.62      0.61 o 
  -3   1   9       52.25       49.10      1.01 o 
  -2   1   9       25.51       32.30      0.83 o 
  -1   1   9      597.05      575.21      6.92 o 
   0   1   9     1079.30     1028.74     12.53 o 
   1   1   9      947.65      898.85     11.04 o 
   2   1   9       31.27       33.90      0.82 o 
   3   1   9        2.60        2.87      0.55 o 
   4   1   9       47.12       51.58      1.64 o 
   5   1   9       32.82       32.52      1.37 o 
  -7   2   9      240.57      255.41      6.49 o 
  -6   2   9       18.10       17.86      1.20 o 
  -5   2   9      110.70      113.17      2.49 o 
  -4   2   9     1275.44     1222.89     17.75 o 
  -3   2   9      260.94      258.58      4.18 o 
  -2   2   9       17.93       15.92      0.58 o 
  -1   2   9      160.22      152.54      2.22 o 
   0   2   9       43.22       46.52      1.09 o 
   1   2   9     1048.24     1013.62     13.77 o 
   2   2   9     1063.71     1059.22     16.20 o 
   3   2   9      611.75      598.23     17.85 o 
   4   2   9       14.24       15.33      0.89 o 
   5   2   9       24.66       25.90      1.86 o 
  -7   3   9        0.81        0.22      0.61 o 
  -6   3   9      318.73      329.10      8.49 o 
  -5   3   9       61.27       59.78      1.48 o 
  -4   3   9      141.23      139.01      2.59 o 
  -3   3   9     1041.74     1053.88     15.32 o 
  -2   3   9       67.71       64.04      1.49 o 
  -1   3   9       34.00       32.82      0.64 o 
   0   3   9      780.54      760.18      9.47 o 
   1   3   9      248.05      242.67      4.20 o 
   2   3   9       67.42       70.67      2.21 o 
   3   3   9      279.88      293.49      6.80 o 
   4   3   9      179.42      179.54      6.45 o 
   5   3   9       90.86       90.02      4.07 o 
  -7   4   9       76.80       78.80      2.84 o 
  -6   4   9      111.56      115.02      2.85 o 
  -5   4   9       63.54       57.65      1.74 o 
  -4   4   9      470.08      465.21      7.23 o 
  -3   4   9      162.21      143.42      3.50 o 
  -2   4   9      622.24      592.12      8.85 o 
  -1   4   9     1163.19     1107.94     16.52 o 
   0   4   9      709.86      683.10     10.63 o 
   1   4   9      341.83      321.09      5.40 o 
   2   4   9       64.46       64.73      2.13 o 
   3   4   9      111.17      119.17      3.86 o 
   4   4   9      480.38      481.96     15.13 o 
  -6   5   9       25.23       28.05      1.25 o 
  -5   5   9      364.45      364.09      5.92 o 
  -4   5   9       11.63       11.20      0.62 o 
  -3   5   9      145.83      138.63      2.57 o 
  -2   5   9      147.62      140.66      2.71 o 
  -1   5   9      221.02      232.86      4.71 o 
   0   5   9       29.05       28.54      1.04 o 
   1   5   9      313.52      316.73      7.29 o 
   2   5   9       63.99       68.49      2.25 o 
   3   5   9      411.39      412.20     13.15 o 
   4   5   9       15.21       15.91      1.61 o 
  -6   6   9      276.69      275.12      6.88 o 
  -5   6   9      138.69      136.54      3.19 o 
  -4   6   9       40.01       32.81      1.15 o 
  -3   6   9      133.54      134.28      3.78 o 
  -2   6   9     1149.20     1086.28     18.23 o 
  -1   6   9      132.41      128.42      3.57 o 
   0   6   9      143.18      124.72      3.48 o 
   1   6   9       20.57       18.24      2.75 o 
   2   6   9      144.21      150.14      3.99 o 
   3   6   9       56.51       54.98      3.05 o 
   4   6   9      259.68      272.91      9.61 o 
  -6   7   9      167.94      171.42      4.82 o 
  -5   7   9      109.10      119.25      2.95 o 
  -4   7   9       25.06       23.44      1.41 o 
  -3   7   9      184.21      185.14      3.86 o 
  -2   7   9      701.83      687.41     11.90 o 
  -1   7   9       29.80       27.49      2.62 o 
   0   7   9       11.35       12.84      1.78 o 
   1   7   9      427.66      424.81     13.66 o 
   2   7   9       78.47       77.88      3.81 o 
   3   7   9        6.97        5.50      1.18 o 
  -5   8   9      181.97      184.80      5.89 o 
  -4   8   9        4.45        6.70      0.69 o 
  -3   8   9      203.74      205.82      4.30 o 
  -2   8   9      219.45      222.16      4.44 o 
  -1   8   9      297.33      298.38      7.26 o 
   0   8   9      238.61      239.14      8.67 o 
   1   8   9      179.56      191.00      7.22 o 
   2   8   9        6.25        6.85      1.27 o 
  -4   9   9       34.66       37.65      1.58 o 
  -3   9   9       10.50       11.91      1.11 o 
  -2   9   9      100.25       89.29      2.80 o 
  -1   9   9       34.45       30.03      1.68 o 
   0   9   9      641.37      644.99     20.32 o 
   1   9   9       24.48       23.19      2.12 o 
  -2  10   9       57.96       53.90      2.01 o 
  -1  10   9      343.90      364.68     12.69 o 
   0  10   9       17.17       15.66      1.86 o 
  -6   0  10      451.74      442.72     14.18 o 
  -4   0  10      258.02      253.56      8.34 o 
  -2   0  10     3214.03     3038.92     61.02 o 
   0   0  10     1497.42     1394.67     23.91 o 
   2   0  10      149.59      143.04      3.56 o 
  -7   1  10      176.17      175.24      4.86 o 
  -6   1  10      309.90      303.56      7.26 o 
  -5   1  10      165.08      153.10      4.08 o 
  -4   1  10       14.46       14.76      0.78 o 
  -3   1  10      158.52      168.42      3.39 o 
  -2   1  10       15.94       19.96      0.78 o 
  -1   1  10     1095.21     1006.17     12.32 o 
   0   1  10      133.59      127.95      1.96 o 
   1   1  10      678.83      637.05      8.00 o 
   2   1  10      247.76      251.51      4.13 o 
   3   1  10       76.83       87.80      3.39 o 
   4   1  10      117.57      128.24      4.75 o 
  -7   2  10      108.05      110.68      3.54 o 
  -6   2  10       14.36       15.30      1.32 o 
  -5   2  10      197.87      193.04      3.99 o 
  -4   2  10      354.62      344.49      6.37 o 
  -3   2  10        6.17        7.05      0.55 o 
  -2   2  10      176.78      178.16      3.48 o 
  -1   2  10      670.31      634.91      7.97 o 
   0   2  10       19.05       16.77      0.65 o 
   1   2  10       25.54       28.43      0.93 o 
   2   2  10      170.08      157.82      3.39 o 
   3   2  10      205.20      215.53      7.22 o 
   4   2  10      361.38      385.68     12.10 o 
  -7   3  10      154.11      159.17      4.58 o 
  -6   3  10       32.26       37.41      1.86 o 
  -5   3  10      226.47      229.34      4.60 o 
  -4   3  10      965.30      948.40     28.81 o 
  -3   3  10      144.52      141.10      2.96 o 
  -2   3  10      214.50      203.44      3.91 o 
  -1   3  10      128.81      125.48      2.52 o 
   0   3  10     1171.08     1158.41     17.32 o 
   1   3  10       35.12       32.59      1.15 o 
   2   3  10       93.30       89.97      2.70 o 
   3   3  10      211.89      223.43      5.47 o 
   4   3  10       60.28       72.77      3.39 o 
  -6   4  10        2.83        3.91      0.71 o 
  -5   4  10      102.43       98.92      2.81 o 
  -4   4  10        0.58        1.84      0.49 o 
  -3   4  10      189.77      203.59      4.01 o 
  -2   4  10      655.54      682.95     11.72 o 
  -1   4  10     1226.47     1222.58     21.19 o 
   0   4  10       21.54       26.48      1.04 o 
   1   4  10       59.33       54.23      1.64 o 
   2   4  10      101.35       99.17      2.91 o 
   3   4  10       51.52       60.64      3.05 o 
   4   4  10       42.22       45.98      2.71 o 
  -6   5  10      216.42      214.10      5.58 o 
  -5   5  10       51.02       51.25      1.60 o 
  -4   5  10       93.50       88.48      1.93 o 
  -3   5  10       39.77       41.61      1.44 o 
  -2   5  10      150.28      139.41      3.96 o 
  -1   5  10       51.93       51.30      1.92 o 
   0   5  10      149.94      143.40      5.43 o 
   1   5  10        2.40        3.39      0.60 o 
   2   5  10      332.32      323.40      7.53 o 
   3   5  10        0.88        2.03      0.76 o 
  -6   6  10        0.50        0.26      0.53 o 
  -5   6  10      343.17      344.20      8.09 o 
  -4   6  10       35.32       33.75      1.09 o 
  -3   6  10      130.84      117.81      4.84 o 
  -2   6  10      125.50      133.38      5.35 o 
  -1   6  10        0.40        0.42      0.59 o 
   0   6  10       15.88       16.93      1.52 o 
   1   6  10      645.57      622.89     13.53 o 
   2   6  10       17.91       18.62      1.69 o 
   3   6  10        9.30        9.48      1.35 o 
  -5   7  10        0.04        0.08      0.41 o 
  -4   7  10       56.36       52.30      1.71 o 
  -3   7  10      383.12      406.01      9.05 o 
  -2   7  10      228.50      207.98      7.74 o 
  -1   7  10      264.28      250.52      8.85 o 
   0   7  10        2.33        4.23      1.02 o 
   1   7  10      170.44      164.20      4.44 o 
   2   7  10      175.34      168.63      6.62 o 
  -4   8  10       87.98       75.31      2.17 o 
  -3   8  10       33.13       32.29      1.44 o 
  -2   8  10      542.89      584.15     18.57 o 
  -1   8  10      170.99      173.47      6.88 o 
   0   8  10       22.20       20.23      1.86 o 
   1   8  10      141.15      136.52      5.77 o 
  -3   9  10      173.70      168.86      7.05 o 
  -2   9  10       18.60       24.38      2.29 o 
  -1   9  10       84.85       82.04      4.24 o 
   0   9  10      212.21      214.62      8.16 o 
  -5   0  11       43.50       47.93      2.63 o 
  -3   0  11      287.36      258.46      6.13 o 
  -1   0  11      324.06      280.58      5.44 o 
   1   0  11      223.46      253.06      5.79 o 
  -6   1  11      221.90      220.33      5.65 o 
  -5   1  11        1.71        1.95      0.47 o 
  -4   1  11      491.29      485.91      8.71 o 
  -3   1  11       32.61       32.88      1.11 o 
  -2   1  11      115.89      109.98      2.28 o 
  -1   1  11      218.94      216.06      3.30 o 
   0   1  11      283.90      283.64      4.14 o 
   1   1  11        0.07        0.49      0.36 o 
   2   1  11      464.60      469.25     10.26 o 
   3   1  11       30.42       29.21      1.69 o 
  -6   2  11      161.77      168.10      4.73 o 
  -5   2  11      136.55      142.03      3.21 o 
  -4   2  11       26.55       28.85      1.10 o 
  -3   2  11      224.87      220.38      5.29 o 
  -2   2  11       73.34       74.35      1.79 o 
  -1   2  11      160.04      149.43      2.41 o 
   0   2  11      626.74      618.56      9.62 o 
   1   2  11      230.22      243.86      4.24 o 
   2   2  11       73.74       72.02      2.32 o 
   3   2  11      158.80      166.12      5.86 o 
  -6   3  11       14.19       12.59      0.88 o 
  -5   3  11        0.54        0.04      0.37 o 
  -4   3  11      647.05      672.60     11.77 o 
  -3   3  11      306.58      315.96      7.15 o 
  -2   3  11       32.50       37.59      1.13 o 
  -1   3  11      496.56      459.55      7.41 o 
   0   3  11       10.88        6.54      0.53 o 
   1   3  11       23.07       27.30      1.31 o 
   2   3  11      372.93      390.79      8.83 o 
   3   3  11      508.27      546.16     11.99 o 
  -6   4  11       12.25        9.98      1.40 o 
  -5   4  11        4.57        6.66      0.66 o 
  -4   4  11       44.70       40.94      1.36 o 
  -3   4  11      254.31      245.34      4.75 o 
  -2   4  11      358.42      371.46      6.70 o 
  -1   4  11      162.38      150.66      3.39 o 
   0   4  11      259.48      252.98      6.89 o 
   1   4  11        1.88        2.88      0.59 o 
   2   4  11      107.98      118.96      7.42 o 
   3   4  11       89.12       94.17      4.15 o 
  -5   5  11        9.48        9.30      0.72 o 
  -4   5  11        0.91        1.60      0.42 o 
  -3   5  11      428.59      442.96      7.99 o 
  -2   5  11        1.99        1.44      0.54 o 
  -1   5  11      153.23      143.14      5.52 o 
   0   5  11       50.33       52.92      2.80 o 
   1   5  11        4.51        5.80      0.72 o 
   2   5  11       17.91       20.28      1.61 o 
  -5   6  11       15.92       16.68      1.18 o 
  -4   6  11      220.79      226.41      4.60 o 
  -3   6  11      245.77      239.93      5.64 o 
  -2   6  11      324.86      323.25     10.91 o 
  -1   6  11       31.64       28.53      2.12 o 
   0   6  11       19.83       18.88      1.69 o 
   1   6  11       74.23       84.86      2.79 o 
   2   6  11      133.30      140.31      5.68 o 
  -4   7  11      287.55      299.05      7.10 o 
  -3   7  11       57.55       57.46      1.97 o 
  -2   7  11        9.17        9.90      1.44 o 
  -1   7  11      384.60      394.35     12.96 o 
   0   7  11      137.29      138.21      5.68 o 
   1   7  11      117.29      116.19      5.09 o 
  -3   8  11       24.71       17.69      1.95 o 
  -2   8  11      492.51      523.50     16.92 o 
  -1   8  11        0.11        0.00      0.76 o 
   0   8  11       59.37       77.93      4.07 o 
  -6   0  12       87.66       87.30      4.07 o 
  -4   0  12      193.46      194.41      5.00 o 
  -2   0  12     1892.74     1888.20     38.43 o 
   0   0  12      113.39      111.37      4.07 o 
   2   0  12        7.31        8.97      1.35 o 
  -6   1  12       18.43       22.33      1.42 o 
  -5   1  12      250.52      239.66      4.86 o 
  -4   1  12       47.72       42.42      1.39 o 
  -3   1  12      713.16      661.98     10.07 o 
  -2   1  12       18.31       16.36      0.76 o 
  -1   1  12      159.78      168.02      2.96 o 
   0   1  12      113.11      114.18      2.64 o 
   1   1  12      185.62      183.09      3.83 o 
   2   1  12      132.63      136.25      3.61 o 
  -6   2  12      640.35      650.30     14.24 o 
  -5   2  12       14.54       16.84      0.94 o 
  -4   2  12      236.80      247.17      4.90 o 
  -3   2  12      331.05      323.99      6.04 o 
  -2   2  12        1.72        1.28      0.30 o 
  -1   2  12       14.00       16.52      0.95 o 
   0   2  12      717.99      722.42     12.69 o 
   1   2  12       47.61       56.25      1.67 o 
   2   2  12       17.54       21.23      1.23 o 
  -5   3  12       33.96       40.66      1.45 o 
  -4   3  12      321.92      331.61      6.30 o 
  -3   3  12        5.58        5.58      0.62 o 
  -2   3  12       76.04       78.35      2.07 o 
  -1   3  12      104.89      113.46      2.73 o 
   0   3  12       69.15       60.90      1.78 o 
   1   3  12      117.19      109.95      3.20 o 
   2   3  12      148.04      165.70      4.40 o 
  -5   4  12      164.18      189.47      4.06 o 
  -4   4  12        1.03        1.05      0.42 o 
  -3   4  12      555.97      517.75      9.29 o 
  -2   4  12       10.30       11.21      0.95 o 
  -1   4  12        7.28        5.89      0.63 o 
   0   4  12       77.14       78.41      2.57 o 
   1   4  12      345.32      366.04      8.49 o 
   2   4  12        2.27        1.95      0.60 o 
  -5   5  12        4.90        4.58      0.61 o 
  -4   5  12      571.46      597.81     10.66 o 
  -3   5  12       91.07       88.00      2.17 o 
  -2   5  12       34.23       35.12      1.99 o 
  -1   5  12       26.98       25.14      1.95 o 
   0   5  12      218.45      214.16      5.74 o 
   1   5  12        0.02        0.00      0.45 o 
  -4   6  12        0.06        0.62      0.57 o 
  -3   6  12       66.47       65.49      3.56 o 
  -2   6  12        8.56       11.00      1.44 o 
  -1   6  12        1.69        3.47      1.02 o 
   0   6  12      146.83      149.90      8.53 o 
   1   6  12      280.91      275.94      6.83 o 
  -2   7  12       22.84       16.51      1.78 o 
  -1   7  12      308.88      320.42     11.07 o 
  -5   0  13      219.52      214.29      5.61 o 
  -3   0  13      392.46      416.01      9.42 o 
  -1   0  13      488.35      456.64     10.03 o 
   1   0  13      678.66      660.91     20.84 o 
  -5   1  13       99.31      102.03      2.62 o 
  -4   1  13      181.64      193.27      3.57 o 
  -3   1  13       13.48       10.63      0.63 o 
  -2   1  13      447.54      453.08      7.11 o 
  -1   1  13        4.24        6.93      0.61 o 
   0   1  13        2.20        4.70      0.52 o 
   1   1  13        0.36       -0.08      0.48 o 
  -5   2  13       75.87       72.43      2.46 o 
  -4   2  13       15.26       16.14      1.03 o 
  -3   2  13      423.85      442.20      7.03 o 
  -2   2  13       23.53       27.55      1.17 o 
  -1   2  13        7.66        5.26      0.58 o 
   0   2  13      207.21      198.06      5.59 o 
   1   2  13       56.26       58.44      2.71 o 
  -4   3  13      119.55      115.83      2.76 o 
  -3   3  13      107.11      124.27      2.80 o 
  -2   3  13       28.02       30.72      1.48 o 
  -1   3  13      200.34      208.62      4.42 o 
   0   3  13        1.67        2.39      0.50 o 
   1   3  13      232.94      251.38      6.18 o 
  -4   4  13      106.91      115.30      4.10 o 
  -3   4  13        0.08        0.17      0.51 o 
  -2   4  13      149.08      161.29      3.72 o 
  -1   4  13        0.01        0.77      0.42 o 
   0   4  13      420.12      409.72     10.28 o 
   1   4  13       45.75       49.20      2.96 o 
  -3   5  13        8.15        6.51      0.93 o 
  -2   5  13       31.18       37.32      1.82 o 
  -1   5  13      411.29      448.57     14.50 o 
   0   5  13        2.93        1.90      0.65 o 
  -4   0  14      127.69      118.39      3.55 o 
  -2   0  14        0.67        3.56      1.06 o 
   0   0  14      272.58      290.50     10.46 o 
  -4   1  14       20.99       23.13      1.25 o 
  -3   1  14       23.71       21.91      0.88 o 
  -2   1  14       20.49       23.61      1.12 o 
  -1   1  14       15.49       16.27      1.40 o 
   0   1  14        8.25        6.80      0.96 o 
  -3   2  14       42.28       40.14      1.53 o 
  -2   2  14       68.24       82.48      2.30 o 
  -1   2  14       40.49       43.92      1.69 o 
  -3   3  14        0.60        0.59      0.76 o 
  -2   3  14       74.76       70.04      2.12 o 
  -1   3  14       23.64       22.60      1.32 o 
                                                 
